# Supplementary material for: 3-Bromo-5-tert-butyl-2-hy­droxy­benz­alde­hyde
Source: Acta Crystallogr Sect E Struct Rep Online. 2011 Nov 19;67(Pt 12):o3375. doi: 10.1107/S1600536811048847 (PMC3239019; doi:10.1107/S1600536811048847)
Supplement: Supplementary file 1 [file e-67-o3375-sup1.cif]

##############################################################################
#                                                                            #
# This CIF contains the data in a paper accepted for publication in          #
# Acta Crystallographica Section E. It conforms to the requirements of       #
# Notes for Authors for Acta Crystallographica Section E, and has been       #
# peer reviewed under the auspices of the IUCr Commission on Journals.       #
#                                                                            #
# Full details of the Crystallographic Information File format               #
# are given in the paper "The Crystallographic Information File (CIF):       #
# a New Standard Archive File for Crystallography" by S. R. Hall, F. H.      #
# Allen and I. D. Brown [Acta Cryst. (1991), A47, 655-685].                  #
#                                                                            #
# The current version of the core CIF dictionary is obtainable from          #
# ftp://ftp.iucr.org/pub/cif_core.dic.                                       #
#                                                                            #
# Software is freely available for graphical display of the structure(s)     #
# in this CIF. For information consult the CIF software page                 #
# http://www.iucr.org/resources/cif/software.                                #
#                                                                            #
# This file may be used for bona fide research purposes within the           #
# scientific community so long as proper attribution is given to the journal # 
# article from which it was obtained.                                        #
#                                                                            #
##############################################################################
data_global
_audit_creation_method     SHELXL-97
_journal_date_recd_electronic     2011-10-24
_journal_date_accepted     2011-11-16
_journal_name_full     'Acta Crystallographica, Section E'
_journal_year     2011
_journal_volume     67
_journal_issue     12
_journal_page_first     o3375
_journal_page_last     o3375
_journal_paper_category     QO
_journal_coeditor_code     BT5688
_publ_contact_author_name     'Prof. Velmurugan D.'
_publ_contact_author_address
;
    Centre of Advanced Study in Crystallography and Biophysics
    University of Madras
    Maraimalai Campus (Guindy Campus)
    Chennai 600 025
    India
;
_publ_contact_author_email     'shirai2011@gmail.com'
_publ_contact_author_fax     '044 091 2499 3057'
_publ_contact_author_phone     '044 091 2448 4170'
_publ_section_title
;
3-Bromo-5-<i>tert</i>-butyl-2-hydroxybenzaldehyde
;
loop_
    _publ_author_name
    _publ_author_address
    'Balasubramani, V.'
;
Asthagiri Herbal Research Foundation
162-A, Industrial Estate
Perungudi
Chennai 600 092
India
;
    'Vinuchakkaravarthy, T.'
;
Centre of Advanced Study in Crystallography and Biophysics
University of Madras
Maraimalai Campus (Guindy Campus)
Chennai 600 025
India
;
    'Gopi, Sreeraj'
;
Asthagiri Herbal Research Foundation
162-A, Industrial Estate
Perungudi
Chennai 600 092
India
;
    'Narasimhan, S.'
;
Asthagiri Herbal Research Foundation
162-A, Industrial Estate
Perungudi
Chennai 600 092
India
;
    'Velmurugan, D.'
;
Centre of Advanced Study in Crystallography and Biophysics
University of Madras
Maraimalai Campus (Guindy Campus)
Chennai 600 025
India
;
data_I
_chemical_name_systematic
;
3-Bromo-5-<i>tert</i>-butyl-2-hydroxybenzaldehyde
;
_chemical_name_common
;
N-bromotertiarybutylsalicylidene-2-aminopyridine
;
_chemical_formula_moiety     'C11 H13 Br O2'
_chemical_formula_sum     'C11 H13 Br O2'
_chemical_formula_iupac     'C11 H13 Br O2'
_chemical_formula_weight     257.11
_chemical_melting_point     ?
_symmetry_cell_setting     orthorhombic
_symmetry_space_group_name_H-M     'P b c a'
_symmetry_space_group_name_Hall     '-P 2ac 2ab'
loop_
    _symmetry_equiv_pos_as_xyz
    'x, y, z'
    '-x+1/2, -y, z+1/2'
    '-x, y+1/2, -z+1/2'
    'x+1/2, -y+1/2, -z'
    '-x, -y, -z'
    'x-1/2, y, -z-1/2'
    'x, -y-1/2, z-1/2'
    '-x-1/2, y-1/2, z'
_cell_length_a     9.9727(19)
_cell_length_b     12.174(2)
_cell_length_c     18.558(3)
_cell_angle_alpha     90.00
_cell_angle_beta     90.00
_cell_angle_gamma     90.00
_cell_volume     2253.0(7)
_cell_formula_units_Z     8
_cell_measurement_reflns_used     2808
_cell_measurement_theta_min     2.2
_cell_measurement_theta_max     28.3
_cell_measurement_temperature     293(2)
_exptl_crystal_description     Block
_exptl_crystal_colour     Red
_exptl_crystal_size_max     0.2
_exptl_crystal_size_mid     0.2
_exptl_crystal_size_min     0.2
_exptl_crystal_density_diffrn     1.516
_exptl_crystal_density_meas     ?
_exptl_crystal_density_method     'not measured'
_exptl_crystal_F_000     1040
_exptl_absorpt_coefficient_mu     3.622
_exptl_absorpt_correction_type     none
_exptl_absorpt_process_details     ?
_exptl_absorpt_correction_T_min     ?
_exptl_absorpt_correction_T_max     ?
_exptl_special_details     ?
_diffrn_ambient_temperature     293(2)
_diffrn_radiation_type     MoK\a
_diffrn_radiation_wavelength     0.71073
_diffrn_radiation_source     'fine-focus sealed tube'
_diffrn_radiation_monochromator     graphite
_diffrn_measurement_device_type     'Bruker SMART APEXII area-detector'
_diffrn_measurement_method     '\w and \f scans'
_diffrn_detector_area_resol_mean     ?
_diffrn_reflns_number     11555
_diffrn_reflns_av_R_equivalents     0.0785
_diffrn_reflns_av_sigmaI/netI     0.0805
_diffrn_reflns_theta_min     2.19
_diffrn_reflns_theta_max     28.33
_diffrn_reflns_theta_full     28.33
_diffrn_measured_fraction_theta_max     0.988
_diffrn_measured_fraction_theta_full     0.988
_diffrn_reflns_limit_h_min     -13
_diffrn_reflns_limit_h_max     13
_diffrn_reflns_limit_k_min     -16
_diffrn_reflns_limit_k_max     16
_diffrn_reflns_limit_l_min     -24
_diffrn_reflns_limit_l_max     24
_diffrn_standards_number     ?
_diffrn_standards_interval_count     ?
_diffrn_standards_interval_time     ?
_diffrn_standards_decay_%     ?
_refine_special_details
;
 Refinement of F^2^ against ALL reflections.  The weighted R-factor wR and
 goodness of fit S are based on F^2^, conventional R-factors R are based
 on F, with F set to zero for negative F^2^. The threshold expression of
 F^2^ > 2sigma(F^2^) is used only for calculating R-factors(gt) etc. and is
 not relevant to the choice of reflections for refinement.  R-factors based
 on F^2^ are statistically about twice as large as those based on F, and R-
 factors based on ALL data will be even larger.
;
_reflns_number_total     2808
_reflns_number_gt     1442
_reflns_threshold_expression     I>2\s(I)
_refine_ls_structure_factor_coef     Fsqd
_refine_ls_matrix_type     full
_refine_ls_R_factor_all     0.1268
_refine_ls_R_factor_gt     0.0560
_refine_ls_wR_factor_gt     0.1311
_refine_ls_wR_factor_ref     0.1623
_refine_ls_goodness_of_fit_ref     1.024
_refine_ls_restrained_S_all     1.024
_refine_ls_number_reflns     2808
_refine_ls_number_parameters     131
_refine_ls_number_restraints     0
_refine_ls_hydrogen_treatment     constr
_refine_ls_weighting_scheme     calc
_refine_ls_weighting_details
         'calc w=1/[\s^2^(Fo^2^)+(0.0685P)^2^+1.3566P] where P=(Fo^2^+2Fc^2^)/3'
_atom_sites_solution_hydrogens     geom
_atom_sites_solution_primary     direct
_atom_sites_solution_secondary     difmap
_refine_ls_shift/su_max     0.000
_refine_ls_shift/su_mean     0.000
_refine_diff_density_max     0.588
_refine_diff_density_min     -0.487
_refine_ls_extinction_method     'SHELXL97 (Sheldrick, 2008)'
_refine_ls_extinction_coef     0.0228(17)
_refine_ls_extinction_expression
                                  'Fc^*^=kFc[1+0.001xFc^2^\l^3^/sin(2\q)]^-1/4^'
loop_
    _atom_type_symbol
    _atom_type_description
    _atom_type_scat_dispersion_real
    _atom_type_scat_dispersion_imag
    _atom_type_scat_source
    'C' 'C' 0.0033 0.0016
                         'International Tables Vol C Tables 4.2.6.8 and 6.1.1.4'
    'H' 'H' 0.0000 0.0000
                         'International Tables Vol C Tables 4.2.6.8 and 6.1.1.4'
    'O' 'O' 0.0106 0.0060
                         'International Tables Vol C Tables 4.2.6.8 and 6.1.1.4'
    'Br' 'Br' -0.2901 2.4595
                         'International Tables Vol C Tables 4.2.6.8 and 6.1.1.4'
_computing_data_collection     'APEX2 (Bruker, 2008)'
_computing_cell_refinement     'SAINT (Bruker, 2008)'
_computing_data_reduction     'SAINT (Bruker, 2008)'
_computing_structure_solution     'SHELXS97 (Sheldrick, 2008)'
_computing_structure_refinement     'SHELXL97 (Sheldrick, 2008)'
_computing_molecular_graphics     'ORTEP-3 (Farrugia, 1997)'
_computing_publication_material
                            'SHELXL97 (Sheldrick, 2008) and PLATON (Spek, 2009)'
loop_
    _atom_site_type_symbol
    _atom_site_label
    _atom_site_fract_x
    _atom_site_fract_y
    _atom_site_fract_z
    _atom_site_U_iso_or_equiv
    _atom_site_adp_type
    _atom_site_calc_flag
    _atom_site_refinement_flags
    _atom_site_occupancy
    _atom_site_symmetry_multiplicity
    _atom_site_disorder_assembly
    _atom_site_disorder_group
    C C1 0.2770(5) 0.1032(4) 0.2246(2) 0.0474(11) Uani d . 1 1 . .
    C C2 0.3680(5) 0.0161(4) 0.2178(2) 0.0507(12) Uani d . 1 1 . .
    C C3 0.4296(4) -0.0219(3) 0.2794(2) 0.0454(10) Uani d . 1 1 . .
    C C4 0.4025(4) 0.0242(3) 0.3456(2) 0.0462(10) Uani d . 1 1 . .
    H H4 0.4468 -0.0027 0.3860 0.055 Uiso calc R 1 1 . .
    C C5 0.3112(4) 0.1097(3) 0.3540(2) 0.0422(10) Uani d . 1 1 . .
    C C6 0.2493(5) 0.1482(3) 0.2924(2) 0.0473(11) Uani d . 1 1 . .
    H H2 0.1878 0.2054 0.2960 0.057 Uiso calc R 1 1 . .
    C C7 0.2094(6) 0.1487(4) 0.1612(3) 0.0656(14) Uani d . 1 1 . .
    H H7 0.1509 0.2073 0.1680 0.079 Uiso calc R 1 1 . .
    C C8 0.2802(5) 0.1613(4) 0.4275(2) 0.0526(12) Uani d . 1 1 . .
    C C9 0.1367(8) 0.1334(7) 0.4478(4) 0.136(3) Uani d . 1 1 . .
    H H9A 0.1272 0.1358 0.4992 0.204 Uiso calc R 1 1 . .
    H H9B 0.1153 0.0610 0.4308 0.204 Uiso calc R 1 1 . .
    H H9C 0.0770 0.1857 0.4262 0.204 Uiso calc R 1 1 . .
    C C10 0.3682(8) 0.1149(6) 0.4877(3) 0.104(2) Uani d . 1 1 . .
    H H10A 0.4604 0.1319 0.4780 0.156 Uiso calc R 1 1 . .
    H H10B 0.3570 0.0367 0.4901 0.156 Uiso calc R 1 1 . .
    H H10C 0.3423 0.1471 0.5328 0.156 Uiso calc R 1 1 . .
    C C11 0.3014(10) 0.2826(5) 0.4242(3) 0.131(4) Uani d . 1 1 . .
    H H11A 0.3899 0.2977 0.4063 0.196 Uiso calc R 1 1 . .
    H H11B 0.2919 0.3133 0.4716 0.196 Uiso calc R 1 1 . .
    H H11C 0.2362 0.3149 0.3926 0.196 Uiso calc R 1 1 . .
    O O1 0.2253(5) 0.1147(3) 0.1006(2) 0.0919(14) Uani d . 1 1 . .
    O O2 0.3953(4) -0.0316(3) 0.15377(18) 0.0749(10) Uani d . 1 1 . .
    H H2A 0.3523 -0.0009 0.1219 0.112 Uiso calc R 1 1 . .
    Br Br1 0.55350(5) -0.13980(4) 0.27226(4) 0.0729(3) Uani d . 1 1 . .
loop_
    _atom_site_aniso_label
    _atom_site_aniso_U_11
    _atom_site_aniso_U_22
    _atom_site_aniso_U_33
    _atom_site_aniso_U_12
    _atom_site_aniso_U_13
    _atom_site_aniso_U_23
    C1 0.050(3) 0.052(2) 0.040(2) -0.012(2) 0.001(2) -0.0048(19)
    C2 0.050(3) 0.056(2) 0.047(3) -0.017(2) 0.013(2) -0.012(2)
    C3 0.041(2) 0.0376(19) 0.057(3) -0.0019(17) 0.005(2) -0.0125(18)
    C4 0.046(2) 0.045(2) 0.047(3) -0.004(2) -0.005(2) -0.0026(19)
    C5 0.047(3) 0.042(2) 0.038(2) -0.0035(18) 0.001(2) -0.0045(16)
    C6 0.052(3) 0.043(2) 0.047(3) 0.001(2) 0.000(2) -0.0012(17)
    C7 0.073(4) 0.076(3) 0.048(3) -0.003(3) -0.010(3) 0.002(2)
    C8 0.065(3) 0.057(3) 0.036(2) 0.010(2) 0.007(3) -0.0029(19)
    C9 0.095(5) 0.231(10) 0.081(5) -0.019(6) 0.037(5) -0.059(5)
    C10 0.142(7) 0.119(5) 0.052(3) 0.040(5) -0.007(4) -0.004(3)
    C11 0.276(12) 0.059(3) 0.057(3) 0.006(5) -0.001(5) -0.017(3)
    O1 0.111(4) 0.119(3) 0.046(2) -0.009(3) -0.015(2) -0.001(2)
    O2 0.080(2) 0.092(2) 0.053(2) -0.007(2) 0.019(2) -0.0289(18)
    Br1 0.0566(4) 0.0588(4) 0.1033(6) 0.0078(2) 0.0097(3) -0.0204(3)
_geom_special_details
;
 All esds (except the esd in the dihedral angle between two l.s. planes)
 are estimated using the full covariance matrix.  The cell esds are taken
 into account individually in the estimation of esds in distances, angles
 and torsion angles; correlations between esds in cell parameters are only
 used when they are defined by crystal symmetry.  An approximate (isotropic)
 treatment of cell esds is used for estimating esds involving l.s. planes.
;
loop_
    _geom_bond_atom_site_label_1
    _geom_bond_atom_site_label_2
    _geom_bond_site_symmetry_2
    _geom_bond_distance
    _geom_bond_publ_flag
    C1 C6 . 1.400(6) ?
    C1 C2 . 1.401(7) ?
    C1 C7 . 1.465(7) ?
    C2 O2 . 1.350(5) ?
    C2 C3 . 1.377(6) ?
    C3 C4 . 1.377(6) ?
    C3 Br1 . 1.899(4) ?
    C4 C5 . 1.392(6) ?
    C4 H4 . 0.9300 ?
    C5 C6 . 1.381(6) ?
    C5 C8 . 1.533(6) ?
    C6 H2 . 0.9300 ?
    C7 O1 . 1.209(6) ?
    C7 H7 . 0.9300 ?
    C8 C11 . 1.494(7) ?
    C8 C9 . 1.518(9) ?
    C8 C10 . 1.528(8) ?
    C9 H9A . 0.9600 ?
    C9 H9B . 0.9600 ?
    C9 H9C . 0.9600 ?
    C10 H10A . 0.9600 ?
    C10 H10B . 0.9600 ?
    C10 H10C . 0.9600 ?
    C11 H11A . 0.9600 ?
    C11 H11B . 0.9600 ?
    C11 H11C . 0.9600 ?
    O2 H2A . 0.8200 ?
loop_
    _geom_angle_atom_site_label_1
    _geom_angle_atom_site_label_2
    _geom_angle_atom_site_label_3
    _geom_angle_site_symmetry_1
    _geom_angle_site_symmetry_3
    _geom_angle
    _geom_angle_publ_flag
    C6 C1 C2 . . 120.3(4) ?
    C6 C1 C7 . . 118.9(4) ?
    C2 C1 C7 . . 120.8(4) ?
    O2 C2 C3 . . 119.8(4) ?
    O2 C2 C1 . . 122.3(4) ?
    C3 C2 C1 . . 117.9(4) ?
    C4 C3 C2 . . 121.1(4) ?
    C4 C3 Br1 . . 119.8(4) ?
    C2 C3 Br1 . . 119.1(3) ?
    C3 C4 C5 . . 122.2(4) ?
    C3 C4 H4 . . 118.9 ?
    C5 C4 H4 . . 118.9 ?
    C6 C5 C4 . . 116.9(4) ?
    C6 C5 C8 . . 120.5(4) ?
    C4 C5 C8 . . 122.5(4) ?
    C5 C6 C1 . . 121.6(4) ?
    C5 C6 H2 . . 119.2 ?
    C1 C6 H2 . . 119.2 ?
    O1 C7 C1 . . 123.9(5) ?
    O1 C7 H7 . . 118.1 ?
    C1 C7 H7 . . 118.1 ?
    C11 C8 C9 . . 111.4(6) ?
    C11 C8 C10 . . 108.3(5) ?
    C9 C8 C10 . . 106.1(5) ?
    C11 C8 C5 . . 109.8(4) ?
    C9 C8 C5 . . 108.6(5) ?
    C10 C8 C5 . . 112.6(4) ?
    C8 C9 H9A . . 109.5 ?
    C8 C9 H9B . . 109.5 ?
    H9A C9 H9B . . 109.5 ?
    C8 C9 H9C . . 109.5 ?
    H9A C9 H9C . . 109.5 ?
    H9B C9 H9C . . 109.5 ?
    C8 C10 H10A . . 109.5 ?
    C8 C10 H10B . . 109.5 ?
    H10A C10 H10B . . 109.5 ?
    C8 C10 H10C . . 109.5 ?
    H10A C10 H10C . . 109.5 ?
    H10B C10 H10C . . 109.5 ?
    C8 C11 H11A . . 109.5 ?
    C8 C11 H11B . . 109.5 ?
    H11A C11 H11B . . 109.5 ?
    C8 C11 H11C . . 109.5 ?
    H11A C11 H11C . . 109.5 ?
    H11B C11 H11C . . 109.5 ?
    C2 O2 H2A . . 109.5 ?
loop_
    _geom_torsion_atom_site_label_1
    _geom_torsion_atom_site_label_2
    _geom_torsion_atom_site_label_3
    _geom_torsion_atom_site_label_4
    _geom_torsion_site_symmetry_1
    _geom_torsion_site_symmetry_2
    _geom_torsion_site_symmetry_3
    _geom_torsion_site_symmetry_4
    _geom_torsion
    _geom_torsion_publ_flag
    C6 C1 C2 O2 . . . . 178.4(4) ?
    C7 C1 C2 O2 . . . . -1.7(7) ?
    C6 C1 C2 C3 . . . . -0.8(6) ?
    C7 C1 C2 C3 . . . . 179.0(4) ?
    O2 C2 C3 C4 . . . . -179.2(4) ?
    C1 C2 C3 C4 . . . . 0.0(6) ?
    O2 C2 C3 Br1 . . . . 0.7(6) ?
    C1 C2 C3 Br1 . . . . 180.0(3) ?
    C2 C3 C4 C5 . . . . 0.9(7) ?
    Br1 C3 C4 C5 . . . . -179.1(3) ?
    C3 C4 C5 C6 . . . . -0.9(6) ?
    C3 C4 C5 C8 . . . . 179.8(4) ?
    C4 C5 C6 C1 . . . . 0.1(6) ?
    C8 C5 C6 C1 . . . . 179.4(4) ?
    C2 C1 C6 C5 . . . . 0.8(7) ?
    C7 C1 C6 C5 . . . . -179.1(4) ?
    C6 C1 C7 O1 . . . . -179.1(5) ?
    C2 C1 C7 O1 . . . . 1.0(8) ?
    C6 C5 C8 C11 . . . . -53.8(7) ?
    C4 C5 C8 C11 . . . . 125.4(6) ?
    C6 C5 C8 C9 . . . . 68.3(6) ?
    C4 C5 C8 C9 . . . . -112.5(6) ?
    C6 C5 C8 C10 . . . . -174.5(5) ?
    C4 C5 C8 C10 . . . . 4.7(7) ?
loop_
    _geom_hbond_atom_site_label_D
    _geom_hbond_atom_site_label_H
    _geom_hbond_atom_site_label_A
    _geom_hbond_site_symmetry_A
    _geom_hbond_distance_DH
    _geom_hbond_distance_HA
    _geom_hbond_distance_DA
    _geom_hbond_angle_DHA
    O2 H2A O1 1 0.82 1.93 2.650(6) 145
