# Supplementary material for: 3-Bromo-5-tert-butyl-2-hy­droxy­benz­alde­hyde
Source: Acta Crystallogr Sect E Struct Rep Online. 2011 Nov 19;67(Pt 12):o3375. doi: 10.1107/S1600536811048847 (PMC3239019; doi:10.1107/S1600536811048847)
Supplement: Supplementary file 2 [file e-67-o3375-Isup2.hkl]

#
# h,k,l, Fc-squared, Fo-squared, sigma(Fo-squared) and status flag
#
data_I
_shelx_title ' GREEN in Pbca'
_shelx_refln_list_code          4
_shelx_F_calc_maximum      320.19
_exptl_crystal_F_000      1040.00
_reflns_d_resolution_high  0.7487
 
loop_
 _symmetry_equiv_pos_as_xyz
 'x, y, z'
 '-x+1/2, -y, z+1/2'
 '-x, y+1/2, -z+1/2'
 'x+1/2, -y+1/2, -z'
 '-x, -y, -z'
 'x-1/2, y, -z-1/2'
 'x, -y-1/2, z-1/2'
 '-x-1/2, y-1/2, z'
 
_cell_length_a     9.9727
_cell_length_b    12.1738
_cell_length_c    18.5580
_cell_angle_alpha  90.000
_cell_angle_beta   90.000
_cell_angle_gamma  90.000
 
_shelx_F_squared_multiplier     1.000
 
loop_
 _refln_index_h
 _refln_index_k
 _refln_index_l
 _refln_F_squared_calc
 _refln_F_squared_meas
 _refln_F_squared_sigma
 _refln_observed_status
   2   0   0      906.52     1088.81     74.00 o
   4   0   0      226.72      288.63     29.57 o
   6   0   0    11142.09    10602.87    705.53 o
   8   0   0     3772.69     3406.06    233.31 o
  10   0   0     1552.22     1398.57     78.50 o
   2   1   0    17094.27    17021.55    650.57 o
   4   1   0    13286.57    13128.07    615.80 o
   6   1   0     9359.30     9043.14    347.98 o
   8   1   0      603.68      531.23     29.58 o
  10   1   0       32.93       -0.12     22.32 o
   0   2   0     4132.32     3905.52    196.88 o
   2   2   0     2499.56     2317.30     90.06 o
   4   2   0     8323.88     7200.27    276.95 o
   6   2   0      395.73      481.43     27.44 o
   8   2   0      198.36      245.31     22.07 o
  10   2   0      181.98      173.75     32.85 o
   2   3   0     4613.05     5198.12    245.44 o
   4   3   0     3046.70     2718.43    107.03 o
   6   3   0     2543.78     2385.79     95.77 o
   8   3   0      173.38      188.42     22.55 o
  10   3   0       28.02       25.54     33.66 o
   0   4   0    67866.05    62986.90   2946.05 o
   2   4   0      144.75      224.75     11.88 o
   4   4   0    12381.30    13425.06    630.44 o
   6   4   0     1407.79     1398.94     60.40 o
   8   4   0     3172.06     2743.12    160.93 o
  10   4   0     1473.24     1511.64    122.46 o
  12   4   0      186.66      203.86     58.56 o
   2   5   0     9757.84    10294.07    341.35 o
   4   5   0    21100.74    19542.57    918.49 o
   6   5   0     7639.56     7686.98    364.91 o
   8   5   0      543.01      532.88     59.16 o
  10   5   0       95.26       73.94     49.29 o
  12   5   0      246.25      259.42     63.42 o
   0   6   0    21379.43    20159.29    945.87 o
   2   6   0     4529.85     4096.20    138.34 o
   4   6   0       51.86       29.60     14.18 o
   6   6   0     1323.62     1170.63     68.79 o
   8   6   0      262.68      259.97     49.35 o
  10   6   0      363.33      405.52     63.03 o
  12   6   0       53.04       61.60     68.64 o
   2   7   0     1147.98     1150.62     43.69 o
   4   7   0      255.73      299.49     22.10 o
   6   7   0      267.53      308.53     46.50 o
   8   7   0       44.72      -45.76     45.76 o
  10   7   0      120.15      143.50     59.42 o
   0   8   0    18544.39    17850.17    839.19 o
   2   8   0     1643.04     1621.50     59.38 o
   4   8   0       66.75       25.03     19.32 o
   6   8   0     1150.03      980.80     67.15 o
   8   8   0      732.31      744.45     78.20 o
  10   8   0      304.38      328.68     70.05 o
   2   9   0     2247.41     2132.17     76.36 o
   4   9   0     5016.78     5176.42    204.14 o
   6   9   0     1232.96     1403.67    118.38 o
   8   9   0      366.11      275.95     64.80 o
  10   9   0        3.48      -66.42     66.42 o
   0  10   0     2711.71     2348.32    143.09 o
   2  10   0     1945.02     1816.17     67.72 o
   4  10   0      537.23      575.93     60.83 o
   6  10   0      362.77      323.15     62.60 o
   8  10   0      225.82      341.33     72.23 o
  10  10   0      321.77      373.62     82.83 o
   2  11   0       13.99       13.74     21.59 o
   4  11   0      480.86      461.59     58.57 o
   6  11   0      188.32       99.52     61.21 o
   8  11   0       50.22      -17.16     69.08 o
   0  12   0      665.03      692.48    143.78 o
   2  12   0      221.06      228.39     27.23 o
   4  12   0       15.58       14.72     31.65 o
   6  12   0       81.53      126.74     67.33 o
   8  12   0      112.08       62.94     76.58 o
   2  13   0      238.52      204.87     30.65 o
   4  13   0     1253.76     1210.18     83.91 o
   6  13   0      321.18      363.95     78.87 o
   0  14   0      506.08      467.65     76.97 o
   2  14   0      359.14      329.13     39.95 o
   4  14   0       90.31      146.92     49.31 o
   6  14   0       62.96       58.08     77.88 o
   2  15   0       40.05      -17.37     33.20 o
   4  15   0       83.56       99.37     52.74 o
   0  16   0       91.22       48.14     82.74 o
   2  16   0       16.55      -93.70     93.70 o
   1   1   1     1520.43     1404.55     69.63 o
   2   1   1     2162.85     2375.75     71.03 o
   3   1   1       52.53       40.99      5.13 o
   4   1   1     5533.71     5511.42    164.31 o
   5   1   1      709.36      652.30     23.43 o
   6   1   1     6986.36     6591.59    197.07 o
   7   1   1      718.49      632.53     25.86 o
   8   1   1     1389.60     1234.95     38.94 o
   9   1   1       12.30       23.84     12.43 o
  10   1   1       44.26       24.88     17.64 o
  11   1   1        0.39       12.29     31.56 o
   0   2   1     3190.58     3217.11    108.67 o
   1   2   1     3975.29     4007.18    119.62 o
   2   2   1   102523.73    96475.61   5737.28 o
   3   2   1     6713.06     6393.24    190.32 o
   4   2   1      428.24      498.31     17.59 o
   5   2   1       88.49       62.30      8.38 o
   6   2   1     1603.61     1295.82     38.99 o
   7   2   1       30.35       -2.57     10.58 o
   8   2   1     5310.31     4889.77    135.18 o
   9   2   1        0.48      -16.04     16.04 o
  10   2   1     1938.21     1791.28     68.24 o
  11   2   1        3.83      -28.90     33.41 o
   1   3   1     1174.08     1290.66     31.16 o
   2   3   1    53299.04    53172.54   1570.27 o
   3   3   1      341.13      379.62     16.19 o
   4   3   1    26853.48    27764.47    822.16 o
   5   3   1      399.11      406.37     19.02 o
   6   3   1     5147.52     4766.45    131.11 o
   7   3   1      353.47      311.79     15.91 o
   8   3   1      389.73      375.95     18.46 o
   9   3   1        1.00        5.89     19.72 o
  10   3   1       50.38       36.07     25.96 o
  11   3   1       37.70        7.07     28.42 o
  12   3   1      243.36      297.30     62.98 o
   0   4   1     2991.87     2734.62     92.05 o
   1   4   1      227.91      253.40      8.85 o
   2   4   1     2150.20     2046.76     51.26 o
   3   4   1      184.73      122.84     11.36 o
   4   4   1      165.21      180.77     12.62 o
   5   4   1      501.16      433.87     19.43 o
   6   4   1       13.14       -7.02     12.54 o
   7   4   1       12.93      -13.74     13.74 o
   8   4   1      351.03      352.63     23.73 o
   9   4   1       20.90       -7.70     23.15 o
  10   4   1      158.91      169.50     29.31 o
  11   4   1        6.40      -31.66     34.36 o
  12   4   1       78.49        6.60     59.85 o
   1   5   1      528.90      412.98     13.50 o
   2   5   1     4941.83     5556.14    131.04 o
   3   5   1      826.85      844.19     27.64 o
   4   5   1     6607.53     7322.70    245.56 o
   5   5   1       66.18       62.42     14.27 o
   6   5   1       15.51      -15.26     15.26 o
   7   5   1        0.13      -16.83     16.83 o
   8   5   1        0.18      -27.04     27.04 o
   9   5   1        2.50      -30.37     32.66 o
  10   5   1       56.62       40.02     35.14 o
  11   5   1        0.10        0.33     39.78 o
  12   5   1       62.91       70.84     64.24 o
   0   6   1     2748.10     2438.09     83.69 o
   1   6   1      324.67      334.15     11.84 o
   2   6   1    17543.53    19085.23    447.17 o
   3   6   1      122.40      101.99      9.06 o
   4   6   1       66.11       93.17      9.89 o
   5   6   1        1.48      -10.19     17.19 o
   6   6   1      294.43      312.83     22.62 o
   7   6   1      151.08      147.32     25.38 o
   8   6   1     1497.67     1498.51     85.73 o
   9   6   1        4.61      -22.87     32.81 o
  10   6   1      709.02      800.70     59.61 o
  11   6   1       18.91      -15.61     40.13 o
  12   6   1       91.38       38.30     46.03 o
   1   7   1      839.71      732.11     21.91 o
   2   7   1     2460.58     2326.42     57.40 o
   3   7   1        7.75        6.56      8.71 o
   4   7   1     6768.49     7085.13    194.39 o
   5   7   1       57.03       93.25     29.59 o
   6   7   1     5654.04     5269.88    180.03 o
   7   7   1      322.57      336.06     30.75 o
   8   7   1      521.35      591.71     56.71 o
   9   7   1        3.79      -23.17     37.46 o
  10   7   1       20.30       25.96     39.82 o
  11   7   1        5.29      -25.04     42.56 o
   0   8   1     5157.08     4518.30    152.89 o
   1   8   1      707.80      638.89     21.34 o
   2   8   1     4850.35     4486.41    107.70 o
   3   8   1       37.58       24.16     10.29 o
   4   8   1      209.41      227.00     16.26 o
   5   8   1      304.22      269.61     24.08 o
   6   8   1      162.92      151.82     28.23 o
   7   8   1       56.68       12.81     33.29 o
   8   8   1     1267.72     1106.12     74.90 o
   9   8   1        2.32      -37.07     40.75 o
  10   8   1      217.25      261.32     83.01 o
  11   8   1        0.05      -47.28     47.28 o
   1   9   1        0.15       -1.36     11.03 o
   2   9   1      156.87      160.97     15.83 o
   3   9   1        2.68       -0.57     11.72 o
   4   9   1        3.35        1.56     16.69 o
   5   9   1       19.84       10.22     22.79 o
   6   9   1       74.08       72.60     28.52 o
   7   9   1        6.40      -26.38     36.54 o
   8   9   1        7.56       -3.39     40.26 o
   9   9   1        3.89      -43.83     43.83 o
  10   9   1       26.59       -5.78     45.73 o
  11   9   1       14.43      -36.17     58.07 o
   0  10   1     1631.16     1480.17     57.30 o
   1  10   1        4.90       -5.63     12.15 o
   2  10   1     1612.69     1726.52     46.17 o
   3  10   1      244.62      307.90     17.10 o
   4  10   1       30.49       30.06     19.02 o
   5  10   1        3.47       25.31     28.06 o
   6  10   1      398.77      401.33     46.14 o
   7  10   1        4.63      -14.34     41.21 o
   8  10   1      593.07      546.77     56.01 o
   9  10   1        5.97      -48.37     48.37 o
  10  10   1      109.85        5.49     51.93 o
   1  11   1       27.80       17.23     14.19 o
   2  11   1     1603.59     1603.72     46.34 o
   3  11   1       29.81       13.64     15.96 o
   4  11   1     1451.87     1681.86     55.25 o
   5  11   1        7.88      -31.49     31.49 o
   6  11   1     1222.75     1201.03     81.91 o
   7  11   1       11.24       35.57     45.57 o
   8  11   1       39.32       85.18     69.30 o
   9  11   1        1.52       38.54     51.67 o
   0  12   1     2001.97     1926.29    116.41 o
   1  12   1        3.48      -15.46     15.46 o
   2  12   1      768.65      797.51     30.30 o
   3  12   1        3.50      -17.65     17.65 o
   4  12   1       10.48        3.15     23.88 o
   5  12   1       84.01       70.53     42.79 o
   6  12   1        4.35      -44.64     44.64 o
   7  12   1        0.23      -46.63     46.63 o
   8  12   1      181.99      232.97     57.44 o
   1  13   1        3.01      -18.00     18.00 o
   2  13   1      165.94      105.40     19.43 o
   3  13   1       15.41      -20.22     20.23 o
   4  13   1       65.03       56.07     27.43 o
   5  13   1        0.22      -31.67     31.67 o
   6  13   1      167.47      173.08     52.45 o
   7  13   1        4.06      -50.71     51.98 o
   0  14   1      137.48      158.32     29.97 o
   1  14   1        3.23      -12.58     19.99 o
   2  14   1        1.06      -20.96     20.96 o
   3  14   1        1.07      -19.51     28.76 o
   4  14   1        4.46      -33.47     33.47 o
   5  14   1        3.23       10.18     35.23 o
   6  14   1       22.89       31.30     54.74 o
   1  15   1        0.07      -22.34     22.34 o
   2  15   1      278.68      277.11     26.14 o
   3  15   1        6.26        7.81     34.93 o
   4  15   1      154.70      171.29     38.38 o
   0  16   1      288.93      331.69     39.23 o
   1  16   1        1.08      -24.66     24.66 o
   2  16   1      131.03      -20.18     57.59 o
   0   0   2    88732.59    62337.67   4132.85 o
   1   0   2      235.98      308.35     17.62 o
   2   0   2    30766.04    32369.47   1516.17 o
   3   0   2     1073.02      825.79     33.62 o
   4   0   2     3151.94     3375.23    130.71 o
   5   0   2     1386.98     1377.68     56.19 o
   6   0   2     6932.61     6716.62    258.90 o
   7   0   2       69.16       65.02     15.53 o
   8   0   2     4654.66     4334.38    169.90 o
   9   0   2       46.61       51.89     19.80 o
  10   0   2     1894.56     1807.86    139.27 o
  11   0   2        9.54      -17.27     33.17 o
   1   1   2      195.16      226.12     16.38 o
   2   1   2     6698.88     6725.36    199.72 o
   3   1   2     6559.93     6251.94    208.01 o
   4   1   2    17186.83    16511.66    489.64 o
   5   1   2     1744.02     1829.53     56.79 o
   6   1   2     5914.28     5712.72    171.16 o
   7   1   2       23.30       39.66     11.67 o
   8   1   2      799.10      715.59     26.89 o
   9   1   2      400.97      377.22     19.15 o
  10   1   2       21.36       11.37     20.57 o
  11   1   2       52.59       57.51     33.45 o
   0   2   2     6274.92     7664.25    226.63 o
   1   2   2     3093.60     3602.87     90.59 o
   2   2   2      322.64      206.36      8.74 o
   3   2   2      761.10      601.51     23.19 o
   4   2   2     1714.55     2065.67     70.69 o
   5   2   2      329.17      353.23     17.95 o
   6   2   2      134.22      111.31     11.37 o
   7   2   2      191.12      162.70     12.52 o
   8   2   2       90.78       84.74     13.47 o
   9   2   2       64.25       45.64     19.37 o
  10   2   2      100.09      119.08     22.48 o
  11   2   2        6.40       -5.48     34.31 o
  12   2   2        5.92       37.39     54.11 o
   1   3   2       10.89       27.89      3.28 o
   2   3   2     4990.76     5516.42    164.63 o
   3   3   2     1179.91     1357.54     47.95 o
   4   3   2     1636.73     1746.35     54.57 o
   5   3   2      112.52      123.81     12.72 o
   6   3   2     3032.69     3088.90     94.29 o
   7   3   2        9.72        0.63     12.54 o
   8   3   2       69.29       31.14     17.62 o
   9   3   2      137.88      116.20     21.17 o
  10   3   2        2.00      -11.89     25.21 o
  11   3   2       61.19       65.62     36.78 o
  12   3   2      105.88       78.97     42.75 o
   0   4   2    13883.00    15116.20    500.42 o
   1   4   2      507.38      600.53     16.35 o
   2   4   2     6032.72     6344.80    148.86 o
   3   4   2      246.31      310.84     14.18 o
   4   4   2     7948.54     8106.37    241.97 o
   5   4   2     3262.31     3025.54     92.68 o
   6   4   2     1617.71     1484.96     49.32 o
   7   4   2      119.66      120.95     15.00 o
   8   4   2     3112.71     3151.35    110.75 o
   9   4   2       43.08       45.10     21.63 o
  10   4   2     1185.55     1221.02     62.10 o
  11   4   2       33.30       55.77     30.48 o
  12   4   2      106.05       76.58     56.78 o
   1   5   2     3620.99     3436.83     81.89 o
   2   5   2     8385.15     8559.85    200.97 o
   3   5   2      827.18     1102.43     33.37 o
   4   5   2    16527.93    16841.00    499.88 o
   5   5   2     1876.46     1927.80     61.91 o
   6   5   2     5961.00     5757.79    173.62 o
   7   5   2       16.54      -14.31     18.18 o
   8   5   2      770.04      695.89     35.12 o
   9   5   2      139.97      156.31     27.34 o
  10   5   2      119.48       56.82     44.02 o
  11   5   2        2.75        2.47     40.40 o
  12   5   2      182.02      212.66     64.28 o
   0   6   2    10992.68    10396.65    346.22 o
   1   6   2        1.99        0.80      6.88 o
   2   6   2     4105.60     4085.72     97.57 o
   3   6   2      704.37      795.71     24.66 o
   4   6   2       18.18        3.15      9.14 o
   5   6   2       19.21        3.48     16.32 o
   6   6   2      399.89      434.85     25.09 o
   7   6   2      377.31      379.53     30.52 o
   8   6   2      298.55      275.10     44.90 o
   9   6   2        0.10       -9.51     33.58 o
  10   6   2      445.30      405.37     45.21 o
  11   6   2        0.43      -13.40     41.98 o
  12   6   2       25.68       51.03     69.51 o
   1   7   2       76.49      121.19      9.50 o
   2   7   2      463.22      538.63     18.72 o
   3   7   2        0.27       -5.52      8.34 o
   4   7   2      143.81      154.97     13.21 o
   5   7   2      434.36      430.34     26.50 o
   6   7   2      701.76      717.62     43.72 o
   7   7   2       10.60      -25.67     25.67 o
   8   7   2      186.39      174.16     37.31 o
   9   7   2      105.05       58.99     38.10 o
  10   7   2       42.62       36.63     42.19 o
  11   7   2        0.48      -36.72     42.92 o
   0   8   2     8753.33     8811.40    294.46 o
   1   8   2      121.05       99.04     10.49 o
   2   8   2     2358.16     2282.00     56.94 o
   3   8   2       18.37        7.30     11.41 o
   4   8   2      185.67      250.80     16.53 o
   5   8   2      167.25      194.39     29.56 o
   6   8   2      924.08     1098.44     59.01 o
   7   8   2        1.88       -2.53     27.77 o
   8   8   2      763.91      842.18     65.84 o
   9   8   2        5.34      -13.75     40.12 o
  10   8   2      296.73      298.37     49.53 o
  11   8   2        3.47      -12.65     47.90 o
   1   9   2      176.72      184.08     12.54 o
   2   9   2     2228.09     2363.16     59.50 o
   3   9   2      264.53      268.88     16.56 o
   4   9   2     3564.77     3852.25    109.10 o
   5   9   2        0.56      -24.46     24.46 o
   6   9   2     1217.25     1277.79     65.64 o
   7   9   2       14.13      -17.60     36.71 o
   8   9   2      445.38      433.30     50.36 o
   9   9   2      229.06      241.91     48.73 o
  10   9   2        4.39       15.13     48.72 o
  11   9   2       25.22      -34.10     51.95 o
   0  10   2     2700.96     2530.45    123.76 o
   1  10   2       53.77       32.79     12.70 o
   2  10   2     1666.44     1574.46     42.91 o
   3  10   2      411.84      471.22     19.61 o
   4  10   2      261.32      297.09     21.03 o
   5  10   2       47.08       69.09     40.96 o
   6  10   2      114.97      146.02     34.28 o
   7  10   2      217.23      185.45     43.74 o
   8  10   2      268.18      291.92     48.13 o
   9  10   2       32.00      -48.15     58.29 o
  10  10   2      278.22      309.58     56.35 o
   1  11   2      198.89      192.67     15.95 o
   2  11   2        9.73      -15.26     15.26 o
   3  11   2        2.08      -15.72     15.72 o
   4  11   2      373.30      293.41     42.83 o
   5  11   2        8.93      -30.88     41.66 o
   6  11   2       64.77       30.75     36.70 o
   7  11   2        2.44      -44.16     44.16 o
   8  11   2       78.54      -10.13     49.63 o
   9  11   2        4.80      -51.59     51.59 o
   0  12   2      384.36      364.33     47.35 o
   1  12   2        0.36      -15.56     15.56 o
   2  12   2      193.20      185.75     18.66 o
   3  12   2        0.37      -19.97     19.97 o
   4  12   2        3.12       -9.21     24.44 o
   5  12   2       16.14        8.90     30.25 o
   6  12   2       88.05       69.34     45.90 o
   7  12   2        4.59        3.07     48.95 o
   8  12   2      117.73       27.29     53.98 o
   1  13   2       74.20       60.68     18.68 o
   2  13   2      285.44      284.48     21.51 o
   3  13   2        2.31      -21.42     21.42 o
   4  13   2      993.17     1020.55     46.33 o
   5  13   2       10.86      -19.81     32.12 o
   6  13   2      367.94      385.96     57.50 o
   7  13   2       20.18      -53.32     53.32 o
   0  14   2      501.74      535.95     36.77 o
   1  14   2       10.86      -20.18     20.18 o
   2  14   2      348.41      390.78     24.76 o
   3  14   2       80.60       74.19     28.06 o
   4  14   2       40.04       17.85     30.39 o
   5  14   2       10.00      -24.25     35.86 o
   6  14   2       34.99       -7.27     54.60 o
   1  15   2       21.42      -24.09     24.09 o
   2  15   2       21.87      -25.76     25.76 o
   3  15   2        4.44      -29.71     29.71 o
   4  15   2       55.96      -25.29     37.25 o
   0  16   2        5.02      -37.36     42.61 o
   1  16   2        8.45      -26.85     26.85 o
   1   1   3     2783.69     3163.55     94.22 o
   2   1   3      873.86      856.70     35.33 o
   3   1   3      909.86      813.01     28.40 o
   4   1   3     9770.75     9922.78    294.72 o
   5   1   3      310.32      336.14     15.08 o
   6   1   3     3390.17     3323.10    100.87 o
   7   1   3     1534.21     1584.79     51.48 o
   8   1   3      508.99      512.80     22.87 o
   9   1   3      440.31      449.41     30.81 o
  10   1   3       81.81       57.17     26.95 o
  11   1   3        3.78      -26.37     28.76 o
  12   1   3       15.04       -2.20     48.83 o
   0   2   3    72480.02    86609.09   3071.68 o
   1   2   3      329.30      417.96     13.08 o
   2   2   3    19045.47    18827.50    787.21 o
   3   2   3     4455.15     4320.85    186.63 o
   4   2   3      660.56      688.07     27.16 o
   5   2   3     3655.98     3346.83    113.18 o
   6   2   3     1609.11     1517.98     55.02 o
   7   2   3      430.15      491.36     24.59 o
   8   2   3     4222.86     4001.17    159.05 o
   9   2   3       20.68       13.60     19.99 o
  10   2   3     1114.34     1030.07     55.96 o
  11   2   3       90.99      107.31     36.91 o
  12   2   3      224.98      205.03     42.80 o
   1   3   3     6924.68     7000.52    154.37 o
   2   3   3     8628.02     9101.16    246.70 o
   3   3   3      213.84      226.60     11.07 o
   4   3   3    15617.06    15250.67    452.07 o
   5   3   3       66.19       67.34      9.75 o
   6   3   3     6859.58     6460.79    193.40 o
   7   3   3      295.19      268.15     16.61 o
   8   3   3      676.95      605.02     31.64 o
   9   3   3      288.56      318.72     24.97 o
  10   3   3       45.91       23.12     23.28 o
  11   3   3      135.29      135.10     40.86 o
  12   3   3      243.75      250.18     70.03 o
   0   4   3     1848.89     1690.71     58.15 o
   1   4   3       16.02       20.39      5.09 o
   2   4   3     2075.28     2152.41     48.76 o
   3   4   3        5.69       30.95     11.38 o
   4   4   3      143.26      116.17     10.93 o
   5   4   3      793.86      796.76     30.86 o
   6   4   3       11.84       15.80     11.99 o
   7   4   3      248.30      262.37     21.00 o
   8   4   3      143.66      111.95     21.86 o
   9   4   3      118.27      112.30     22.38 o
  10   4   3      103.23       91.48     29.47 o
  11   4   3       73.29       48.73     68.65 o
  12   4   3      107.08      101.97     86.93 o
   1   5   3       86.36      118.43      7.45 o
   2   5   3     1950.18     2003.24     48.83 o
   3   5   3      267.29      298.21     15.06 o
   4   5   3     2926.66     2934.81     90.49 o
   5   5   3       58.86       41.72     12.48 o
   6   5   3      102.81      127.34     14.66 o
   7   5   3        0.77      -19.76     19.76 o
   8   5   3      171.28      237.87     24.16 o
   9   5   3       24.72       45.40     23.62 o
  10   5   3      163.62      126.50     31.35 o
  11   5   3        0.02       33.53     33.64 o
  12   5   3       28.20      -40.04     59.39 o
   0   6   3    21678.98    21737.67    720.54 o
   1   6   3      103.89       80.70      7.65 o
   2   6   3     3208.94     3306.19     79.49 o
   3   6   3      198.56      253.76     11.86 o
   4   6   3       93.23       92.99     11.48 o
   5   6   3      956.75      941.31     42.23 o
   6   6   3      264.43      198.84     21.76 o
   7   6   3      714.10      728.57     37.71 o
   8   6   3     1280.56     1337.23     57.45 o
   9   6   3        0.08       48.33     36.23 o
  10   6   3      508.51      535.88     51.61 o
  11   6   3      116.95       87.31     52.16 o
  12   6   3      112.35      166.81     68.22 o
   1   7   3     2655.37     2706.47     66.17 o
   2   7   3     3740.83     3386.44     81.79 o
   3   7   3      380.37      399.62     15.73 o
   4   7   3     5402.70     5363.32    147.64 o
   5   7   3        0.82      -23.43     23.43 o
   6   7   3     4276.86     4515.27    180.82 o
   7   7   3      848.58      792.51     48.01 o
   8   7   3      282.58      269.74     33.55 o
   9   7   3      230.93      203.70     40.80 o
  10   7   3        7.07      -40.65     42.25 o
  11   7   3       17.51       12.88     48.68 o
   0   8   3     6313.82     5674.52    191.35 o
   1   8   3      235.67      230.35     12.52 o
   2   8   3     1911.10     1712.59     44.41 o
   3   8   3     1204.49     1287.02     35.24 o
   4   8   3      506.43      505.71     23.94 o
   5   8   3      805.00      900.44     50.85 o
   6   8   3      313.10      236.12     31.52 o
   7   8   3       26.31      -29.92     29.92 o
   8   8   3      707.96      817.04     58.35 o
   9   8   3       24.59      -35.61     41.06 o
  10   8   3      124.56      179.39     49.44 o
  11   8   3        6.34      -49.87     49.87 o
   1   9   3       28.34       29.25     12.43 o
   2   9   3       84.85       65.17     12.39 o
   3   9   3       68.57       55.65     12.35 o
   4   9   3       66.57       73.45     16.07 o
   5   9   3        1.79       13.28     45.33 o
   6   9   3       90.64       55.39     31.43 o
   7   9   3        7.47        0.13     32.48 o
   8   9   3        5.47      -45.31     45.31 o
   9   9   3        0.34      -46.23     46.23 o
  10   9   3       91.62       95.95     51.48 o
   0  10   3     1415.18     1446.81     60.61 o
   1  10   3      103.84       87.00     13.35 o
   2  10   3     1526.53     1511.24     41.47 o
   3  10   3      138.73      160.28     15.13 o
   4  10   3        8.14       -9.49     18.70 o
   5  10   3       44.83       64.18     28.54 o
   6  10   3      342.59      390.62     41.78 o
   7  10   3        0.51      -35.95     86.22 o
   8  10   3      530.92      441.37     69.92 o
   9  10   3       52.21       12.20     46.51 o
  10  10   3       61.93      -17.01     54.86 o
   1  11   3      362.83      380.90     22.31 o
   2  11   3      941.69      937.87     31.57 o
   3  11   3       37.85       28.16     16.15 o
   4  11   3     1757.51     1804.57     63.83 o
   5  11   3        1.47        8.83     32.18 o
   6  11   3      688.58      787.03     62.26 o
   7  11   3       99.81       46.27     41.53 o
   8  11   3       40.63        9.60     48.46 o
   9  11   3       24.65      -13.69     52.02 o
   0  12   3      904.10      942.13     52.16 o
   1  12   3       29.40        6.47     16.18 o
   2  12   3      666.50      708.86     26.93 o
   3  12   3      112.24       95.52     19.97 o
   4  12   3       49.81       46.28     31.94 o
   5  12   3      307.07      337.29     37.52 o
   6  12   3       10.76      -42.58     45.70 o
   7  12   3       18.51       10.12     49.46 o
   8  12   3       63.03        7.02     52.08 o
   1  13   3       62.56       63.39     19.35 o
   2  13   3       14.70      -19.43     19.43 o
   3  13   3       44.67       -2.02     23.21 o
   4  13   3       61.40       76.10     28.40 o
   5  13   3        0.22      -29.52     29.52 o
   6  13   3      118.46       72.05     51.18 o
   7  13   3        3.47      -51.81     51.81 o
   0  14   3       51.99        3.98     27.73 o
   1  14   3        1.04      -20.49     20.49 o
   2  14   3        3.75      -23.21     23.21 o
   3  14   3        0.46        1.46     28.24 o
   4  14   3        3.98      -29.74     29.74 o
   5  14   3        1.70        0.16     35.35 o
   6  14   3        3.43      -55.37     55.37 o
   1  15   3        5.08      -22.84     22.84 o
   2  15   3       90.82       38.20     26.56 o
   3  15   3        4.69       -0.65     31.66 o
   4  15   3      194.76      180.43     40.06 o
   0  16   3      156.85       95.82     36.54 o
   1  16   3        1.38      -26.80     26.80 o
   0   0   4    23747.12    21901.67   1451.22 o
   1   0   4    18985.25    21593.93   1901.72 o
   2   0   4    31133.06    30290.35   2434.90 o
   3   0   4    10346.88    10670.09    501.26 o
   4   0   4      521.69      507.09     37.64 o
   5   0   4     1239.85     1080.25     57.10 o
   6   0   4     1212.45     1295.77     68.48 o
   7   0   4      767.22      760.17     47.69 o
   8   0   4     2046.72     1689.52     89.19 o
   9   0   4       48.01       15.84     49.28 o
  10   0   4     2608.76     2573.76    189.87 o
  11   0   4        4.82        0.88     53.67 o
  12   0   4      151.09      113.58     51.95 o
   1   1   4     6327.58     7013.84    248.26 o
   2   1   4    10055.43    10596.88    413.57 o
   3   1   4     1240.44     1411.53     48.45 o
   4   1   4     8419.82     8830.53    293.24 o
   5   1   4      103.77       97.79     10.51 o
   6   1   4     4835.64     4637.39    139.28 o
   7   1   4     1583.30     1564.60     51.13 o
   8   1   4      251.36      240.18     24.68 o
   9   1   4      363.76      342.81     38.82 o
  10   1   4        7.80      -20.82     36.07 o
  11   1   4      211.25      123.72     33.56 o
  12   1   4      177.47      149.10     42.93 o
   0   2   4      856.65      883.60     31.39 o
   1   2   4     1396.29     1587.74     38.13 o
   2   2   4     1275.85     1413.25     57.41 o
   3   2   4       50.00       87.79     10.86 o
   4   2   4       12.91       13.38     17.57 o
   5   2   4     1157.38     1094.08     36.09 o
   6   2   4      133.54      142.13     18.38 o
   7   2   4      208.05      235.10     14.56 o
   8   2   4       10.51       -3.94     21.55 o
   9   2   4       89.98       83.58     24.89 o
  10   2   4        0.98      -20.44     29.58 o
  11   2   4        9.43      -27.34     42.91 o
  12   2   4        0.79        3.99     43.02 o
   1   3   4      396.17      376.20     10.85 o
   2   3   4     5650.10     5538.24    165.29 o
   3   3   4     1280.68     1145.26     49.12 o
   4   3   4     2188.78     2384.76     95.97 o
   5   3   4        0.78      -18.48     18.48 o
   6   3   4     1566.51     1548.74     56.43 o
   7   3   4      385.42      333.21     23.05 o
   8   3   4       16.17       -9.05     24.33 o
   9   3   4      122.81      156.59     23.65 o
  10   3   4       25.40       -6.39     30.71 o
  11   3   4      105.14       96.20     38.63 o
  12   3   4      141.37       96.84     44.21 o
   0   4   4    23045.99    22666.35    748.91 o
   1   4   4      255.98      191.21      7.37 o
   2   4   4    15586.51    17264.61    403.40 o
   3   4   4     6562.49     6450.55    175.41 o
   4   4   4       11.67        5.12      9.18 o
   5   4   4     3444.55     3521.49    106.65 o
   6   4   4     1790.81     1685.30     63.62 o
   7   4   4      617.15      495.62     27.63 o
   8   4   4      902.30      821.91     40.07 o
   9   4   4       89.62       42.95     23.01 o
  10   4   4      860.13      886.37     44.31 o
  11   4   4       70.33       65.10     71.29 o
  12   4   4       62.00      119.03     47.29 o
   1   5   4     5870.92     5840.18    138.08 o
   2   5   4     5386.14     5245.92    117.08 o
   3   5   4     1794.08     1663.90     49.86 o
   4   5   4     8910.15     8866.48    264.11 o
   5   5   4      304.25      248.60     27.50 o
   6   5   4     5168.86     5142.13    175.70 o
   7   5   4     1124.79     1086.98     48.57 o
   8   5   4      275.70      273.70     25.77 o
   9   5   4      218.89      214.44     27.98 o
  10   5   4       24.27       34.20     31.35 o
  11   5   4       82.83       42.07     41.50 o
  12   5   4      110.64      105.18     45.87 o
   0   6   4     2714.76     2399.90     82.78 o
   1   6   4      687.98      661.85     21.70 o
   2   6   4     2051.08     1930.59     47.93 o
   3   6   4      749.27      667.46     24.37 o
   4   6   4      266.20      196.04     12.82 o
   5   6   4      385.06      403.28     21.28 o
   6   6   4       39.57      -15.46     19.48 o
   7   6   4      432.02      456.36     29.62 o
   8   6   4      302.97      321.56     29.34 o
   9   6   4        7.97        5.48     27.44 o
  10   6   4      292.44      323.45     42.36 o
  11   6   4        4.45       13.20     62.03 o
  12   6   4       22.97       -7.92     70.39 o
   1   7   4        5.04        6.19      8.78 o
   2   7   4      223.41      264.31     12.08 o
   3   7   4        8.67        3.36      8.67 o
   4   7   4      552.76      572.37     23.63 o
   5   7   4      170.29      169.93     25.79 o
   6   7   4      215.95      204.71     29.73 o
   7   7   4       16.25      -28.31     28.31 o
   8   7   4      106.59       44.84     49.50 o
   9   7   4       64.35       42.71     63.59 o
  10   7   4        9.37      -42.60     42.60 o
  11   7   4        8.36      -21.05     46.80 o
   0   8   4     4603.67     4328.92    147.31 o
   1   8   4       14.76       13.22     10.15 o
   2   8   4     2931.60     2943.91     72.37 o
   3   8   4      870.20      957.38     28.70 o
   4   8   4       10.24       12.67     13.74 o
   5   8   4      195.97      219.50     28.97 o
   6   8   4      577.37      543.18     44.12 o
   7   8   4       35.82       44.09     30.68 o
   8   8   4      323.44      355.72     39.51 o
   9   8   4        5.12      -36.11     41.83 o
  10   8   4      349.67      385.64     53.11 o
  11   8   4       15.39      -16.24     64.89 o
   1   9   4     1411.17     1292.44     36.12 o
   2   9   4     1786.10     1758.62     46.36 o
   3   9   4      551.86      651.53     23.35 o
   4   9   4     2028.02     2020.84     67.52 o
   5   9   4       37.15       51.50     28.69 o
   6   9   4     1098.60     1188.83     71.81 o
   7   9   4      210.22      245.58     36.56 o
   8   9   4      305.75      309.68     47.52 o
   9   9   4      345.71      417.31     54.21 o
  10   9   4        0.37      -13.33     48.90 o
   0  10   4     1623.59     1331.29     69.17 o
   1  10   4      120.90      112.78     14.03 o
   2  10   4      961.74      932.74     30.57 o
   3  10   4      741.58      756.70     26.59 o
   4  10   4      208.51      200.44     21.79 o
   5  10   4      453.84      484.15     39.24 o
   6  10   4       16.45       37.04     32.28 o
   7  10   4      299.21      320.83     41.01 o
   8  10   4      262.42      304.95     51.08 o
   9  10   4       18.88      -48.31     48.31 o
  10  10   4      133.99       84.55     65.59 o
   1  11   4      119.10      123.35     17.16 o
   2  11   4       35.96       15.46     15.71 o
   3  11   4       62.55       64.14     18.99 o
   4  11   4       52.54        4.87     25.21 o
   5  11   4        2.31      -32.23     32.23 o
   6  11   4      112.36      142.22     60.18 o
   7  11   4       20.05      -24.09     45.26 o
   8  11   4        9.06      -39.06     48.68 o
   9  11   4        4.62      -38.74     57.19 o
   0  12   4      177.36      121.90     29.43 o
   1  12   4        0.65      -16.31     16.31 o
   2  12   4      244.53      286.31     20.05 o
   3  12   4       40.23       20.70     19.65 o
   4  12   4        5.79       -4.61     24.54 o
   5  12   4        2.71      -29.17     30.59 o
   6  12   4       60.73      114.09     47.22 o
   7  12   4        2.00      -34.66     49.86 o
   8  12   4       73.47       18.38     54.30 o
   1  13   4      123.17      141.16     19.43 o
   2  13   4      362.96      309.93     23.80 o
   3  13   4       36.53       -6.88     23.24 o
   4  13   4      711.07      774.86     46.84 o
   5  13   4       22.25        6.79     29.52 o
   6  13   4      278.56      303.37     55.75 o
   7  13   4       24.04      -45.25     53.81 o
   0  14   4      551.79      542.60     60.09 o
   1  14   4       34.91        3.23     20.96 o
   2  14   4      225.49      206.48     25.89 o
   3  14   4      217.81      201.56     30.50 o
   4  14   4        8.05       26.74     31.11 o
   5  14   4       69.51       88.14     33.84 o
   6  14   4       14.54       27.51     57.08 o
   1  15   4      117.61      137.18     26.30 o
   2  15   4        8.93      -32.74     32.74 o
   3  15   4        6.27      -31.43     31.43 o
   4  15   4        0.94       -4.20     33.79 o
   1   1   5     8194.54     8331.08    257.50 o
   2   1   5    12197.10    12445.64    418.38 o
   3   1   5     3214.45     3598.83    140.66 o
   4   1   5     7742.95     8028.59    267.00 o
   5   1   5     1093.52     1164.57     43.42 o
   6   1   5      470.20      451.55     22.77 o
   7   1   5      638.76      611.16     29.03 o
   8   1   5      211.42      183.79     24.04 o
   9   1   5      992.76      914.70     65.08 o
  10   1   5       79.58        9.61     40.10 o
  11   1   5        7.02        3.45     45.57 o
  12   1   5        5.92      -40.04     40.04 o
   0   2   5    15025.84    16434.34    542.71 o
   1   2   5     8317.45     8785.89    238.03 o
   2   2   5    10849.32    11534.51    383.06 o
   3   2   5     5496.75     5505.94    266.87 o
   4   2   5     1275.90     1232.08     54.62 o
   5   2   5     6576.86     6541.22    254.04 o
   6   2   5      250.63      213.78     14.94 o
   7   2   5      508.55      455.52     29.85 o
   8   2   5     3822.79     3909.61    157.06 o
   9   2   5       49.35       21.95     36.06 o
  10   2   5      474.21      471.15     41.49 o
  11   2   5      244.99      220.75     36.53 o
  12   2   5      104.20       67.53     44.97 o
   1   3   5    11289.04    11386.73    251.14 o
   2   3   5     1875.51     1832.45     56.36 o
   3   3   5     1437.00     1525.44     63.46 o
   4   3   5     6575.81     6732.94    261.21 o
   5   3   5      660.27      620.90     35.01 o
   6   3   5     2820.44     2929.53    118.98 o
   7   3   5      153.39       93.60     22.76 o
   8   3   5     1718.67     1655.81     65.19 o
   9   3   5      797.29      769.42     39.66 o
  10   3   5       63.09       37.57     34.08 o
  11   3   5      184.66      118.64     34.51 o
  12   3   5      119.28      209.52     66.90 o
   0   4   5     3028.30     2983.36     90.20 o
   1   4   5      738.06      660.07     17.65 o
   2   4   5      485.36      441.32     13.57 o
   3   4   5      963.49     1080.78     33.06 o
   4   4   5       17.99       11.36     13.38 o
   5   4   5     1226.81     1105.31     45.29 o
   6   4   5        1.60      -18.30     18.30 o
   7   4   5      233.45      245.81     23.72 o
   8   4   5       30.97       10.63     22.12 o
   9   4   5       33.26       -5.33     24.90 o
  10   4   5       87.29       84.11     34.35 o
  11   4   5       47.66       75.26     45.79 o
  12   4   5       43.46       33.95     51.26 o
   1   5   5      166.21      197.89      8.69 o
   2   5   5      416.62      496.20     15.51 o
   3   5   5       71.33       75.36      8.73 o
   4   5   5      471.31      533.08     20.97 o
   5   5   5      361.55      362.25     23.07 o
   6   5   5      666.71      661.03     34.30 o
   7   5   5       69.23       53.74     21.70 o
   8   5   5      170.88      136.41     23.97 o
   9   5   5       42.00       28.61     25.92 o
  10   5   5       87.97       87.30     29.60 o
  11   5   5        3.71       -1.46     47.20 o
  12   5   5       23.66       62.83     70.83 o
   0   6   5     6644.14     6719.37    225.18 o
   1   6   5     1503.45     1347.12     35.05 o
   2   6   5     3805.15     3692.98     88.47 o
   3   6   5     2952.76     3004.45     73.10 o
   4   6   5      108.45      117.77     11.23 o
   5   6   5     2005.66     2235.15     81.72 o
   6   6   5       92.84      131.32     22.85 o
   7   6   5      171.36      142.65     37.64 o
   8   6   5     1199.22     1168.17     54.28 o
   9   6   5        7.71       -0.10     28.79 o
  10   6   5      245.31      266.07     38.51 o
  11   6   5      157.08      207.17     49.48 o
  12   6   5       90.04       73.93     69.97 o
   1   7   5     4501.01     4388.85    105.37 o
   2   7   5     1664.73     1717.85     44.13 o
   3   7   5     1494.76     1443.29     41.01 o
   4   7   5     4686.36     5007.76    138.17 o
   5   7   5      164.04      132.51     22.20 o
   6   7   5     1302.99     1290.85     55.85 o
   7   7   5      914.95      892.62     46.57 o
   8   7   5      363.52      410.34     32.74 o
   9   7   5      595.02      625.15     39.68 o
  10   7   5       11.98       -7.80     44.29 o
  11   7   5       45.38      -15.40     66.88 o
   0   8   5      999.75     1019.86     51.92 o
   1   8   5       14.03       14.15     10.73 o
   2   8   5     1848.82     1767.98     46.01 o
   3   8   5      637.09      685.56     23.00 o
   4   8   5      228.10      216.81     18.29 o
   5   8   5     1537.58     1637.38     75.89 o
   6   8   5      170.11      221.56     35.72 o
   7   8   5      151.86      210.42     34.40 o
   8   8   5      226.10      181.81     36.22 o
   9   8   5       16.70      -42.59     42.59 o
  10   8   5       73.75       95.92     47.39 o
  11   8   5       11.83      -51.74     51.74 o
   1   9   5       89.47       50.02     12.67 o
   2   9   5       98.33       73.67     13.01 o
   3   9   5       50.35       45.78     13.27 o
   4   9   5       80.71       79.81     18.60 o
   5   9   5       39.86       42.15     28.47 o
   6   9   5       90.00       91.53     42.43 o
   7   9   5        3.66      -30.52     32.40 o
   8   9   5       15.15      -25.90     37.07 o
   9   9   5        1.44       14.10     48.24 o
  10   9   5       40.22      -26.62     49.47 o
   0  10   5     2366.54     2152.27     78.94 o
   1  10   5      129.08      126.42     14.43 o
   2  10   5      454.27      437.20     25.29 o
   3  10   5       22.48       18.94     15.84 o
   4  10   5       44.71       62.61     20.61 o
   5  10   5      149.89      158.25     33.23 o
   6  10   5      215.67      268.84     83.30 o
   7  10   5        5.21      -13.01     37.58 o
   8  10   5      447.47      422.46     54.56 o
   9  10   5       17.09       11.45     49.62 o
  10  10   5       16.67        7.11     56.72 o
   1  11   5      962.40     1015.71     33.08 o
   2  11   5      826.19      806.82     29.00 o
   3  11   5       74.09       88.84     22.94 o
   4  11   5     1014.99      998.27     42.47 o
   5  11   5       10.83        5.56     27.02 o
   6  11   5      419.46      426.97     43.58 o
   7  11   5      217.31      324.23     44.39 o
   8  11   5       28.92      -29.65     46.10 o
   9  11   5       63.13       96.01     56.00 o
   0  12   5      467.33      414.96     34.64 o
   1  12   5      390.56      336.81     23.72 o
   2  12   5      248.56      225.87     20.84 o
   3  12   5      385.37      410.39     24.30 o
   4  12   5       86.57      108.84     36.52 o
   5  12   5      552.10      612.15     41.38 o
   6  12   5        1.12        6.61     49.87 o
   7  12   5       42.11       73.48     51.31 o
   8  12   5       16.83       25.88     54.28 o
   1  13   5      127.23       92.79     20.21 o
   2  13   5       24.76       -7.34     21.03 o
   3  13   5       39.38       46.53     24.03 o
   4  13   5       50.80       62.75     29.59 o
   5  13   5       11.00      -29.45     29.45 o
   6  13   5        8.82       25.84     77.17 o
   7  13   5       15.08        5.54     56.28 o
   0  14   5       57.95       48.63     31.18 o
   1  14   5       26.24      -22.77     22.77 o
   2  14   5        1.09      -23.94     23.94 o
   3  14   5       19.72        3.18     29.75 o
   4  14   5        5.11        9.56     29.98 o
   5  14   5        0.80      -16.58     31.87 o
   6  14   5        1.77      -48.39     55.68 o
   1  15   5       36.32       18.68     25.50 o
   2  15   5       29.28      -19.74     26.41 o
   3  15   5        0.17       -2.43     32.27 o
   4  15   5       96.86       97.26     33.29 o
   0   0   6    14976.06    14493.54    961.58 o
   1   0   6      417.92      669.72     62.79 o
   2   0   6     1787.95     1767.62    131.52 o
   3   0   6    11094.72    11258.46    528.97 o
   4   0   6     7282.06     8648.38    407.85 o
   5   0   6     3825.22     3621.85    174.77 o
   6   0   6     1004.47      876.12     52.23 o
   7   0   6     2543.79     2687.45    134.10 o
   8   0   6      888.69     1147.70    108.44 o
   9   0   6        8.64      -18.92     54.11 o
  10   0   6     1283.61     1299.03    129.86 o
  11   0   6       23.61       61.15     71.27 o
  12   0   6      149.08      154.08     73.08 o
   1   1   6    15059.34    14824.65    400.25 o
   2   1   6     2898.53     2977.76     81.80 o
   3   1   6      304.16      259.14     13.90 o
   4   1   6     2269.38     2482.26     88.04 o
   5   1   6        1.46       -6.60      9.58 o
   6   1   6     3635.20     3754.48    127.59 o
   7   1   6     1508.39     1419.66     64.86 o
   8   1   6       87.55       23.04     36.55 o
   9   1   6      680.51      765.55     58.41 o
  10   1   6       14.96      -11.78     44.64 o
  11   1   6      192.85      139.63     49.90 o
  12   1   6       89.03       31.97     40.67 o
   0   2   6     6027.15     6851.93    227.63 o
   1   2   6      354.13      419.15     13.20 o
   2   2   6       77.02       69.94      7.94 o
   3   2   6     1851.13     1962.67     83.89 o
   4   2   6      280.05      298.68     26.55 o
   5   2   6      766.35      898.34     45.39 o
   6   2   6      112.53      107.08     20.44 o
   7   2   6      178.54      179.13     23.44 o
   8   2   6        0.22       -6.46     24.03 o
   9   2   6       23.12      -19.99     40.01 o
  10   2   6       11.87      -13.78     45.39 o
  11   2   6       36.78       26.71     37.44 o
  12   2   6        0.28       13.10     48.60 o
   1   3   6     6963.48     7727.79    171.35 o
   2   3   6       59.40       82.12      6.38 o
   3   3   6      264.02      385.68     18.46 o
   4   3   6     3365.30     3506.37    119.83 o
   5   3   6        9.91        7.79     16.95 o
   6   3   6      758.41      826.36     44.85 o
   7   3   6      927.69      933.13     51.27 o
   8   3   6       36.92       16.30     26.17 o
   9   3   6      109.51       90.95     31.56 o
  10   3   6        3.40       11.91     34.62 o
  11   3   6       50.33        4.14     36.79 o
  12   3   6       67.44       83.86     47.24 o
   0   4   6    10306.97    11060.08    328.87 o
   1   4   6      102.25      125.44      7.15 o
   2   4   6     4544.51     4645.48    103.91 o
   3   4   6     7034.34     7752.14    259.22 o
   4   4   6      729.91      769.74     32.35 o
   5   4   6     4742.82     4854.98    190.85 o
   6   4   6     1674.81     1700.14     65.52 o
   7   4   6     1802.61     1897.15     73.21 o
   8   4   6      379.05      422.96     30.14 o
   9   4   6      231.68      204.00     33.75 o
  10   4   6      373.16      365.28     40.46 o
  11   4   6      126.50      110.95     40.35 o
  12   4   6       45.63      104.89     48.81 o
   1   5   6     5015.34     4921.41    110.40 o
   2   5   6     1189.64     1339.10     34.79 o
   3   5   6     1731.81     1785.66     48.11 o
   4   5   6     2829.41     2931.79     91.36 o
   5   5   6       39.63        2.74     18.33 o
   6   5   6     3327.72     3382.61    119.74 o
   7   5   6     1008.53      989.25     47.23 o
   8   5   6      111.67       80.63     26.06 o
   9   5   6      802.29      796.11     43.36 o
  10   5   6        0.24      -27.24     35.93 o
  11   5   6      163.64      202.58     49.28 o
  12   5   6       55.76       71.93     49.99 o
   0   6   6      823.90      717.64     30.97 o
   1   6   6       38.88       33.92      8.74 o
   2   6   6      875.68      797.72     22.19 o
   3   6   6     3095.83     3218.48     78.05 o
   4   6   6       48.65       54.25     12.21 o
   5   6   6      383.70      448.19     27.63 o
   6   6   6       13.72      -20.68     20.68 o
   7   6   6      429.32      454.57     34.84 o
   8   6   6       97.97       73.90     26.27 o
   9   6   6       54.89       42.21     27.90 o
  10   6   6      108.81      118.02     34.27 o
  11   6   6        1.87       80.83     50.81 o
   1   7   6      286.56      281.28     13.07 o
   2   7   6        8.96       24.78     10.00 o
   3   7   6      101.81       89.65     10.25 o
   4   7   6     1072.53     1100.41     37.61 o
   5   7   6      438.09      404.13     27.07 o
   6   7   6       36.44       85.56     33.21 o
   7   7   6      116.90      134.49     28.91 o
   8   7   6        0.17       -7.64     37.73 o
   9   7   6       10.13      -20.22     31.91 o
  10   7   6       26.32       -1.99     37.40 o
  11   7   6        2.55       26.83     71.26 o
   0   8   6     2174.31     2225.46     79.65 o
   1   8   6      182.86      179.33     12.80 o
   2   8   6     1507.37     1472.90     39.75 o
   3   8   6     1044.97     1071.63     31.59 o
   4   8   6      126.41      124.10     17.78 o
   5   8   6      453.81      554.76     38.37 o
   6   8   6      331.33      343.35     35.37 o
   7   8   6      141.99      173.07     35.06 o
   8   8   6      204.34      205.59     55.93 o
   9   8   6       14.06      -40.39     40.39 o
  10   8   6      226.24      163.32     49.01 o
  11   8   6       10.88      -37.83     73.46 o
   1   9   6     4226.19     4340.31    105.36 o
   2   9   6      574.24      516.99     24.71 o
   3   9   6      350.07      362.61     22.24 o
   4   9   6      940.30     1009.36     44.89 o
   5   9   6      346.77      382.33     36.28 o
   6   9   6      757.93      836.48     51.47 o
   7   9   6      419.73      469.44     84.14 o
   8   9   6      182.29      144.15     39.14 o
   9   9   6      318.99      336.36     54.15 o
  10   9   6        2.97       -7.08     49.94 o
   0  10   6      300.90      325.62     46.25 o
   1  10   6       38.69       13.67     14.58 o
   2  10   6      497.32      507.33     24.04 o
   3  10   6     1704.07     1773.26     51.76 o
   4  10   6       64.17       51.97     20.48 o
   5  10   6      489.96      611.44     69.06 o
   6  10   6        6.61      -20.63     35.58 o
   7  10   6      370.16      445.70     45.57 o
   8  10   6       87.43      118.93     41.68 o
   9  10   6        0.17      -50.39     50.39 o
   1  11   6        3.92      -13.20     15.95 o
   2  11   6       46.24       25.94     16.60 o
   3  11   6      360.29      361.01     21.87 o
   4  11   6       11.11      -18.00     23.15 o
   5  11   6        7.70        2.37     28.89 o
   6  11   6       49.56        3.99     37.83 o
   7  11   6        5.20        1.81     63.36 o
   8  11   6        4.39       16.46     49.80 o
   9  11   6       40.05       10.54     55.66 o
   0  12   6      108.67       85.17     26.19 o
   1  12   6       17.49       -0.83     17.43 o
   2  12   6      157.43      137.64     20.66 o
   3  12   6        5.55      -18.68     20.53 o
   4  12   6       18.49        6.37     25.05 o
   5  12   6       27.07       46.33     31.32 o
   6  12   6       19.38        1.12     40.51 o
   7  12   6        0.02       36.37     71.06 o
   8  12   6       58.75       -6.43     53.82 o
   1  13   6       61.54       51.03     21.85 o
   2  13   6      269.22      252.04     26.83 o
   3  13   6      126.48      128.99     25.10 o
   4  13   6      376.47      359.65     39.80 o
   5  13   6        0.95      -29.33     29.33 o
   6  13   6      132.19      248.67     59.98 o
   7  13   6       37.21       15.84     55.98 o
   0  14   6      353.69      402.75     58.70 o
   1  14   6        4.43      -10.67     23.55 o
   2  14   6      126.27       77.41     24.81 o
   3  14   6      453.91      544.87     36.42 o
   4  14   6        0.48      -10.82     31.09 o
   5  14   6      118.29      220.23     37.02 o
   1  15   6      192.63      182.50     27.83 o
   2  15   6        4.10      -26.97     26.97 o
   3  15   6       35.96       19.96     31.65 o
   1   1   7     3573.41     3514.64     89.40 o
   2   1   7     2020.18     2039.07     56.85 o
   3   1   7     6968.57     7726.58    229.94 o
   4   1   7     2671.23     3107.39    106.20 o
   5   1   7      602.36      597.42     33.26 o
   6   1   7      731.61      672.86     37.90 o
   7   1   7     1462.95     1544.38     71.42 o
   8   1   7       40.54       12.27     41.39 o
   9   1   7      925.47      909.58     67.54 o
  10   1   7        6.18      -49.05     49.05 o
  11   1   7       72.68       43.82     53.57 o
  12   1   7        1.97       23.33     89.08 o
   0   2   7     9498.82     9729.45    322.40 o
   1   2   7      411.58      361.31     12.49 o
   2   2   7     6126.15     6720.93    182.90 o
   3   2   7     4162.91     4186.90    126.54 o
   4   2   7       12.09        8.08     10.79 o
   5   2   7     9146.64    10075.04    389.03 o
   6   2   7       17.25        3.79     24.43 o
   7   2   7      875.56      810.07     57.53 o
   8   2   7      712.05      611.75     72.71 o
   9   2   7       86.66       43.06     44.45 o
  10   2   7      364.52      333.67     53.86 o
  11   2   7      220.90      278.70     60.30 o
  12   2   7       60.07       23.28     43.83 o
   1   3   7     5213.19     5266.17    124.82 o
   2   3   7      620.39      669.90     20.07 o
   3   3   7     3568.77     3734.32    126.96 o
   4   3   7     2616.97     3202.56    117.43 o
   5   3   7       81.73      113.28     16.55 o
   6   3   7     1482.74     1527.42     69.55 o
   7   3   7      724.96      759.67     45.34 o
   8   3   7      365.36      349.89     35.28 o
   9   3   7      644.29      693.30     61.31 o
  10   3   7        0.04      -36.91     36.91 o
  11   3   7      287.64      304.95     44.62 o
  12   3   7       25.20      -44.47     49.01 o
   0   4   7     2024.79     1926.58     60.14 o
   1   4   7     6974.72     7710.89    162.67 o
   2   4   7       13.22       17.97      7.27 o
   3   4   7     1344.18     1306.20     48.96 o
   4   4   7      203.38      160.28     20.57 o
   5   4   7     1595.62     1902.69     81.86 o
   6   4   7       14.19      -13.19     22.15 o
   7   4   7       46.37        5.30     26.15 o
   8   4   7        5.53       23.11     28.96 o
   9   4   7        1.87       10.64     34.27 o
  10   4   7       10.39       19.69     38.49 o
  11   4   7        4.57        1.84     41.06 o
  12   4   7       15.02      -45.23     50.29 o
   1   5   7       80.10       54.69      7.68 o
   2   5   7      624.13      549.80     17.49 o
   3   5   7      307.06      299.43     13.73 o
   4   5   7      454.19      445.46     21.74 o
   5   5   7      443.95      426.75     26.64 o
   6   5   7      393.78      431.72     27.95 o
   7   5   7       20.09      -22.97     22.97 o
   8   5   7       32.78       20.75     26.30 o
   9   5   7       39.48        5.37     29.16 o
  10   5   7       10.22       -8.20     38.87 o
  11   5   7        4.65       56.51     49.85 o
  12   5   7       14.76      -50.90     51.67 o
   0   6   7     3017.59     2719.39     94.13 o
   1   6   7     2108.63     2149.34     50.48 o
   2   6   7     2690.95     2604.86     60.34 o
   3   6   7     6066.52     6186.21    146.93 o
   4   6   7        3.57        2.46     12.66 o
   5   6   7     2679.93     2894.00    103.22 o
   6   6   7       66.87       51.54     25.28 o
   7   6   7       31.45       45.45     24.56 o
   8   6   7      327.29      262.23     31.30 o
   9   6   7        0.36      -30.81     31.00 o
  10   6   7      182.73      221.21     45.25 o
  11   6   7      140.10      174.61     54.72 o
   1   7   7     5018.94     4917.15    117.96 o
   2   7   7      434.20      388.56     16.13 o
   3   7   7     1266.79     1242.49     34.69 o
   4   7   7     1356.83     1361.28     44.00 o
   5   7   7        1.13       -9.59     21.46 o
   6   7   7      761.21      892.23     69.68 o
   7   7   7     1234.12     1484.65     70.23 o
   8   7   7      154.05      149.60     31.72 o
   9   7   7      719.64      812.37     48.35 o
  10   7   7        0.26      -22.24     43.67 o
  11   7   7      115.52      131.60     55.94 o
   0   8   7     1053.59      949.87     49.23 o
   1   8   7     1802.41     1879.79     48.89 o
   2   8   7       58.19       52.83     12.11 o
   3   8   7      227.22      224.39     15.68 o
   4   8   7      271.91      253.66     20.02 o
   5   8   7     2070.45     2354.68    102.04 o
   6   8   7       35.10       33.62     26.35 o
   7   8   7      555.08      718.93     77.07 o
   8   8   7       28.34      -10.65     46.14 o
   9   8   7       32.21       16.78     39.48 o
  10   8   7       17.58       -7.27     49.91 o
   1   9   7      482.45      543.13     20.81 o
   2   9   7       36.27       16.41     13.24 o
   3   9   7      135.61      133.65     16.34 o
   4   9   7        8.51       -1.82     18.49 o
   5   9   7      188.18      179.13     32.80 o
   6   9   7       48.98       39.28     31.83 o
   7   9   7       26.01        1.86     41.09 o
   8   9   7        0.27       -2.56     48.71 o
   9   9   7        4.28      -19.84     44.82 o
  10   9   7       11.08      -22.37     54.59 o
   0  10   7      979.12      953.50     52.98 o
   1  10   7      373.89      361.23     19.17 o
   2  10   7      502.92      485.43     22.61 o
   3  10   7       42.29       52.10     17.08 o
   4  10   7        1.53      -13.05     20.36 o
   5  10   7      166.18      212.13     29.47 o
   6  10   7       82.14       43.86     36.95 o
   7  10   7       71.66       25.69     38.65 o
   8  10   7      138.63      119.52     85.55 o
   9  10   7        0.29      -50.11     50.11 o
   1  11   7     1104.46     1175.78     46.12 o
   2  11   7      368.04      317.82     23.06 o
   3  11   7      179.41      210.11     20.81 o
   4  11   7      495.93      463.05     29.55 o
   5  11   7       41.37       48.42     29.43 o
   6  11   7      222.92      190.59     41.23 o
   7  11   7      205.16      248.17     46.26 o
   8  11   7       21.96       36.55     51.64 o
   9  11   7      110.08      154.92     87.58 o
   0  12   7      250.10      209.77     28.86 o
   1  12   7     1085.07     1106.85     46.18 o
   2  12   7       25.14       22.87     20.44 o
   3  12   7      513.39      642.20     36.18 o
   4  12   7      113.21      103.46     26.47 o
   5  12   7      685.06      778.86     44.02 o
   6  12   7        0.52       32.35     41.08 o
   7  12   7       31.12       58.69     44.25 o
   8  12   7        4.67      -58.95     58.95 o
   1  13   7      175.08      211.33     23.67 o
   2  13   7       37.68       18.80     22.22 o
   3  13   7       16.42      -24.99     25.75 o
   4  13   7        0.26       -1.27     28.18 o
   5  13   7       33.75       23.62     31.09 o
   6  13   7        0.68      -13.20     64.90 o
   0  14   7       48.09       23.31     36.20 o
   1  14   7        5.19      -23.69     23.69 o
   2  14   7       23.78      -11.79     24.98 o
   3  14   7      141.86      129.56     30.62 o
   4  14   7        1.33       -9.55     31.07 o
   5  14   7        2.17        5.19     33.29 o
   1  15   7       64.77       54.23     29.57 o
   2  15   7       20.82      -11.36     28.51 o
   3  15   7        0.63      -29.43     33.04 o
   0   0   8     2729.75     3011.92    145.36 o
   1   0   8     3995.85     4313.61    145.04 o
   2   0   8     4921.07     4973.89    257.79 o
   3   0   8     6823.76     6743.25    319.35 o
   4   0   8        6.47       11.53      9.52 o
   5   0   8     3315.03     3229.35    156.74 o
   6   0   8       12.75       32.18     19.07 o
   7   0   8     1814.71     1682.03    143.07 o
   8   0   8      504.64      524.34     78.56 o
   9   0   8       23.95       61.59     69.95 o
  10   0   8       98.70      105.63     75.26 o
  11   0   8       31.92       29.48     78.75 o
  12   0   8       53.48       39.60     93.28 o
   1   1   8    12852.32    12967.90    325.05 o
   2   1   8     1602.51     1528.47     43.66 o
   3   1   8     1078.84      949.64     29.09 o
   4   1   8     1416.49     1370.92     49.09 o
   5   1   8       69.62       57.79     25.35 o
   6   1   8      208.96      235.44     41.78 o
   7   1   8     1567.71     1471.71     92.95 o
   8   1   8      253.11      228.69     44.86 o
   9   1   8      649.89      691.25     64.16 o
  10   1   8        0.06      -53.67     53.67 o
  11   1   8      134.79      159.56     60.36 o
  12   1   8        1.58      -30.70     61.09 o
   0   2   8     2517.84     2764.08     94.64 o
   1   2   8     1259.40     1587.79     39.80 o
   2   2   8      704.22      759.01     26.90 o
   3   2   8     2371.61     2865.30     87.93 o
   4   2   8       13.03       12.32      8.99 o
   5   2   8      819.14      947.15     39.75 o
   6   2   8       13.07      -20.97     20.97 o
   7   2   8      200.01      155.21     26.65 o
   8   2   8        2.60      -45.65     45.65 o
   9   2   8       14.89      -46.28     46.28 o
  10   2   8        9.30      -52.30     52.30 o
  11   2   8       42.19       51.14     70.18 o
  12   2   8        0.03      -45.15     45.15 o
   1   3   8     7837.73     7591.03    168.94 o
   2   3   8     1960.08     2193.02     57.11 o
   3   3   8       18.97       28.47     14.57 o
   4   3   8      340.00      374.89     20.50 o
   5   3   8      165.31      181.79     19.48 o
   6   3   8      352.59      356.78     51.24 o
   7   3   8      922.56      759.26     46.04 o
   8   3   8       49.06      -28.20     41.79 o
   9   3   8      105.23      109.84     52.13 o
  10   3   8        0.85      -54.70     54.70 o
  11   3   8       20.91      -43.17     43.17 o
  12   3   8        4.62      -12.06     47.23 o
   0   4   8     3016.57     3110.49     94.81 o
   1   4   8     4241.19     4231.51     95.28 o
   2   4   8     1185.61     1201.74     33.94 o
   3   4   8     5377.89     5611.83    218.73 o
   4   4   8      193.48      213.45     36.69 o
   5   4   8     4989.67     5342.38    218.22 o
   6   4   8        2.19        8.72     24.01 o
   7   4   8     1502.22     1603.02     76.28 o
   8   4   8      502.18      537.60     41.40 o
   9   4   8       73.67       16.93     38.14 o
  10   4   8      124.16      193.38     53.57 o
  11   4   8      154.58      149.04     46.13 o
  12   4   8       36.66        6.01     55.16 o
   1   5   8     3385.16     3083.02     70.47 o
   2   5   8      871.13      897.83     24.57 o
   3   5   8     2353.96     2607.49     68.75 o
   4   5   8      855.34      903.96     35.52 o
   5   5   8      231.51      274.00     23.99 o
   6   5   8      247.21      247.25     26.08 o
   7   5   8      984.04     1078.81     52.14 o
   8   5   8      261.03      216.00     30.45 o
   9   5   8      895.75      927.01     59.32 o
  10   5   8        1.23      -22.95     40.74 o
  11   5   8      188.67      205.75     49.48 o
   0   6   8       73.59       79.57     14.74 o
   1   6   8      468.03      495.11     18.14 o
   2   6   8     1024.90      956.30     28.19 o
   3   6   8     3989.62     4213.11    101.16 o
   4   6   8       43.01       52.48     13.43 o
   5   6   8      251.72      291.01     34.14 o
   6   6   8        3.82       10.69     23.52 o
   7   6   8      335.97      425.14     33.49 o
   8   6   8        0.93      -28.29     28.29 o
   9   6   8       60.54       52.05     33.34 o
  10   6   8        4.92       48.98     45.50 o
  11   6   8        1.34      -66.75     78.08 o
   1   7   8      489.68      505.25     23.06 o
   2   7   8      498.50      531.03     18.29 o
   3   7   8        9.92       27.78     11.74 o
   4   7   8       51.30       31.33     16.48 o
   5   7   8      447.60      440.06     32.14 o
   6   7   8      154.07      167.96     28.15 o
   7   7   8       41.39       39.70     35.50 o
   8   7   8        0.38       -4.46     32.18 o
   9   7   8        1.16      -17.86     34.89 o
  10   7   8        1.89        7.69     45.56 o
  11   7   8        0.07      -15.12     59.39 o
   0   8   8     2185.91     1955.16     71.98 o
   1   8   8     1234.07     1126.55     33.16 o
   2   8   8      560.22      510.91     20.31 o
   3   8   8     1001.56     1046.04     34.36 o
   4   8   8       10.03        3.69     16.27 o
   5   8   8      518.24      570.31     34.09 o
   6   8   8       53.63       39.10     25.61 o
   7   8   8       82.16       92.89     31.21 o
   8   8   8      184.52      146.08     34.83 o
   9   8   8        7.17      -35.87     35.87 o
  10   8   8       35.31       53.87     54.60 o
   1   9   8     5192.13     5278.91    135.56 o
   2   9   8      162.42      183.44     17.10 o
   3   9   8      291.96      310.01     19.19 o
   4   9   8      492.39      417.76     38.71 o
   5   9   8      446.96      423.36     31.88 o
   6   9   8      221.97      301.52     44.80 o
   7   9   8      571.86      756.38     87.68 o
   8   9   8       73.03       70.60     41.26 o
   9   9   8      252.52      276.17     49.18 o
  10   9   8        1.03      -26.33     56.21 o
   0  10   8       75.26       96.52     23.06 o
   1  10   8      152.46      189.12     16.85 o
   2  10   8      352.49      333.17     20.36 o
   3  10   8     1720.51     1759.60     51.97 o
   4  10   8        2.31       -5.77     21.81 o
   5  10   8      490.50      607.19     38.01 o
   6  10   8       27.21        4.35     43.25 o
   7  10   8      396.98      537.75     50.11 o
   8  10   8        4.03       -3.95     44.14 o
   9  10   8        3.09        9.65     56.46 o
   1  11   8       15.50       -0.44     18.67 o
   2  11   8       43.60       35.40     19.15 o
   3  11   8      277.88      289.53     22.12 o
   4  11   8        4.32       14.08     23.94 o
   5  11   8       83.59       61.69     34.24 o
   6  11   8       32.76       58.15     40.24 o
   7  11   8        5.90       13.54     41.02 o
   8  11   8        6.76      -49.88     54.89 o
   0  12   8      229.61      205.61     35.67 o
   1  12   8       38.37       12.91     21.08 o
   2  12   8       59.14       53.04     20.93 o
   3  12   8        9.55       -7.10     23.37 o
   4  12   8       23.34       11.05     26.39 o
   5  12   8       53.83       22.57     30.68 o
   6  12   8       18.69        0.46     65.85 o
   7  12   8        0.49       -1.33     54.33 o
   1  13   8       55.70       60.47     22.87 o
   2  13   8       55.74       36.05     23.39 o
   3  13   8      162.85      141.31     29.21 o
   4  13   8      148.38      101.80     30.28 o
   5  13   8        0.52       -3.65     30.28 o
   6  13   8       61.59       77.13     61.06 o
   0  14   8        3.36      -37.26     37.26 o
   1  14   8       18.62      -24.68     24.68 o
   2  14   8      119.12      118.21     25.79 o
   3  14   8      475.13      572.38     41.85 o
   4  14   8        0.50       22.10     31.55 o
   5  14   8      125.57      162.11     39.39 o
   1  15   8      193.59      161.99     32.00 o
   2  15   8       11.37      -29.18     29.18 o
   1   1   9     7985.40     7236.25    182.30 o
   2   1   9      709.40      746.47     26.91 o
   3   1   9     2199.18     2295.40     64.91 o
   4   1   9      305.56      302.86     14.27 o
   5   1   9      717.03      774.03     41.47 o
   6   1   9      487.30      446.37     33.52 o
   7   1   9      712.99      644.21     58.91 o
   8   1   9      266.04      201.81     50.86 o
   9   1   9      977.42     1072.40     82.11 o
  10   1   9        6.93      -58.17     58.17 o
  11   1   9       45.09       25.81     61.71 o
  12   1   9       54.37       -3.38     67.27 o
   0   2   9     1642.78     1734.99     62.10 o
   1   2   9       17.72       49.55      7.88 o
   2   2   9      193.32      191.05     10.63 o
   3   2   9     7122.80     7492.53    222.73 o
   4   2   9     1273.96     1340.18     45.64 o
   5   2   9     4689.91     4903.60    167.28 o
   6   2   9      447.97      420.07     31.46 o
   7   2   9     1511.95     1454.64     93.40 o
   8   2   9        5.71      -47.27     47.27 o
   9   2   9       25.01      -10.43     53.20 o
  10   2   9      204.84       75.50     59.08 o
  11   2   9      180.30      191.34     70.01 o
  12   2   9       15.80       15.92     52.18 o
   1   3   9     7627.67     6682.10    149.14 o
   2   3   9      438.35      459.26     18.11 o
   3   3   9     1300.15     1409.79     57.59 o
   4   3   9      673.70      757.75     34.49 o
   5   3   9      522.43      538.63     30.57 o
   6   3   9      146.12      123.50     25.42 o
   7   3   9       83.04       76.09     28.28 o
   8   3   9        1.56      -49.29     49.29 o
   9   3   9      690.80      700.98     69.23 o
  10   3   9       40.36        6.06     60.04 o
  11   3   9      214.48      250.91     49.66 o
  12   3   9        0.05      -15.83     64.28 o
   0   4   9      125.01      212.29     15.52 o
   1   4   9     2508.85     2600.61     59.89 o
   2   4   9       63.28      122.13      9.71 o
   3   4   9     1307.30     1437.02     54.57 o
   4   4   9      111.82      162.82     16.84 o
   5   4   9     1332.27     1440.08     92.85 o
   6   4   9        0.39      -30.62     36.04 o
   7   4   9       52.09       41.34     29.64 o
   8   4   9        0.10      -48.28     48.28 o
   9   4   9        0.89      -43.77     43.77 o
  10   4   9        0.73      -33.63     43.52 o
  11   4   9        7.11      -28.53     47.83 o
   1   5   9      662.04      638.50     18.31 o
   2   5   9      302.75      277.87     12.70 o
   3   5   9       22.52       37.80     12.83 o
   4   5   9     1102.77     1099.33     45.36 o
   5   5   9      229.04      314.69     26.65 o
   6   5   9        2.87       19.05     22.67 o
   7   5   9        9.26       21.45     26.40 o
   8   5   9        8.01      -28.44     28.44 o
   9   5   9       21.50        6.79     53.03 o
  10   5   9        0.41      -34.83     45.89 o
  11   5   9        6.60      -16.01     63.91 o
   0   6   9      924.94      911.25     34.09 o
   1   6   9      643.54      655.60     20.60 o
   2   6   9      287.38      281.88     13.20 o
   3   6   9     6969.76     6988.01    191.41 o
   4   6   9      564.17      575.33     24.30 o
   5   6   9     1920.46     1974.82     84.11 o
   6   6   9      245.38      253.59     27.62 o
   7   6   9      131.90      171.10     29.73 o
   8   6   9       26.52       55.33     31.67 o
   9   6   9        9.41       -1.04     43.09 o
  10   6   9      106.43       55.82     60.46 o
  11   6   9       99.96      104.04     71.02 o
   1   7   9     4021.56     3994.44     96.89 o
   2   7   9       61.61       74.40     11.72 o
   3   7   9     1781.81     1734.66     53.19 o
   4   7   9       18.07       22.31     15.57 o
   5   7   9       95.06      106.29     20.01 o
   6   7   9      371.15      379.97     34.37 o
   7   7   9      663.38      757.24     52.72 o
   8   7   9       84.49       67.60     32.93 o
   9   7   9      740.94      850.87     50.94 o
  10   7   9       19.70       -2.57     50.16 o
  11   7   9       90.63      149.19     94.18 o
   0   8   9      777.30      826.94     39.84 o
   1   8   9      142.82      159.08     14.41 o
   2   8   9      257.79      255.80     17.02 o
   3   8   9       15.63       22.75     14.52 o
   4   8   9       68.96       54.26     17.09 o
   5   8   9     1471.17     1663.27     60.25 o
   6   8   9       28.50       51.23     26.37 o
   7   8   9      436.29      565.92     40.30 o
   8   8   9       11.65       35.95     34.31 o
   9   8   9       39.65       43.67     38.33 o
  10   8   9        5.13      -56.49     93.06 o
   1   9   9       66.59       77.96     15.22 o
   2   9   9       25.82       33.31     16.52 o
   3   9   9       29.00       41.37     16.75 o
   4   9   9      452.97      461.13     27.07 o
   5   9   9        1.01       -8.35     25.73 o
   6   9   9        1.61       -6.49     41.60 o
   7   9   9        7.22       40.79     60.06 o
   8   9   9       30.04       13.85     42.75 o
   9   9   9        0.54       22.68     47.22 o
   0  10   9       97.93       49.45     23.69 o
   1  10   9        3.95        6.22     17.59 o
   2  10   9      332.96      288.06     20.51 o
   3  10   9       34.60        6.30     18.71 o
   4  10   9       11.22       -4.43     22.62 o
   5  10   9      160.66      142.51     30.19 o
   6  10   9       12.01       -7.48     37.95 o
   7  10   9       75.47      115.09     56.59 o
   8  10   9       15.09       47.01     44.50 o
   9  10   9        1.40      -44.71     51.38 o
   1  11   9     1176.93     1232.67     47.47 o
   2  11   9       51.22       22.66     19.89 o
   3  11   9      105.69       94.39     22.57 o
   4  11   9      106.60       80.69     25.76 o
   5  11   9       30.33       54.03     31.77 o
   6  11   9      102.65       70.19     50.05 o
   7  11   9      191.94      225.72     51.64 o
   8  11   9       28.66       35.99     47.63 o
   0  12   9      105.30       98.07     35.07 o
   1  12   9      680.13      629.04     29.22 o
   2  12   9        0.98      -21.16     21.16 o
   3  12   9      430.65      454.22     28.97 o
   4  12   9       40.69       25.14     27.53 o
   5  12   9      599.13      751.25     40.29 o
   6  12   9        0.11        8.63     43.06 o
   7  12   9       43.61       78.53     48.71 o
   1  13   9       89.01       68.65     24.10 o
   2  13   9        0.82       -7.11     23.44 o
   3  13   9       53.10       83.15     27.79 o
   4  13   9       71.64      112.60     30.45 o
   5  13   9        8.84      -10.05     30.69 o
   6  13   9        0.28       25.27     47.01 o
   0  14   9       35.13      -14.32     38.70 o
   1  14   9       20.31       13.62     27.28 o
   2  14   9       78.35       83.31     26.41 o
   3  14   9       89.18       43.52     31.42 o
   4  14   9        0.06      -18.14     32.73 o
   1  15   9       71.99       25.43     29.97 o
   0   0  10     1147.84     1150.57     62.03 o
   1   0  10     3316.53     3091.97    136.73 o
   2   0  10     1497.16     1625.77     57.64 o
   3   0  10     3072.40     2887.93    142.17 o
   4   0  10      824.07      793.78     47.59 o
   5   0  10     4160.74     3950.42    278.15 o
   6   0  10       54.87       56.77     59.41 o
   7   0  10      703.06      874.72     99.01 o
   8   0  10      126.04       70.88     77.92 o
   9   0  10       91.48       29.49     83.62 o
  10   0  10      106.66       33.01     98.15 o
  11   0  10       10.65      -61.15    105.14 o
  12   0  10       36.90      -78.31    110.87 o
   1   1  10     7087.24     6748.60    184.76 o
   2   1  10       14.54       12.74      6.88 o
   3   1  10      408.24      377.04     26.31 o
   4   1  10        0.68       15.44      8.89 o
   5   1  10      129.51      146.55     20.73 o
   6   1  10      447.64      437.87     72.38 o
   7   1  10     1611.75     1849.61    113.83 o
   8   1  10       12.49      -72.60     73.47 o
   9   1  10      333.73      407.48     66.38 o
  10   1  10        0.26      -24.55     64.23 o
  11   1  10      223.42      152.58     69.37 o
  12   1  10        6.34      -27.00     73.70 o
   0   2  10      767.59      753.26     34.24 o
   1   2  10      168.21      150.28      9.85 o
   2   2  10       91.09       96.99     10.32 o
   3   2  10      323.41      338.30     16.34 o
   4   2  10      250.32      294.75     18.62 o
   5   2  10      745.04      848.95     38.48 o
   6   2  10      248.46      222.95     26.60 o
   7   2  10      163.91      186.54     50.75 o
   8   2  10        2.40      -51.78     51.78 o
   9   2  10       24.21      -12.71     76.11 o
  10   2  10       40.49      -26.92     80.08 o
  11   2  10       24.32      -70.77     70.77 o
  12   2  10        5.29      -71.96     71.96 o
   1   3  10     2254.54     1951.37     48.78 o
   2   3  10        8.91       10.55      9.38 o
   3   3  10      450.22      398.78     17.97 o
   4   3  10       16.49       32.60     30.67 o
   5   3  10       69.78       81.60     31.91 o
   6   3  10      673.52      809.94     66.00 o
   7   3  10      693.48      641.88     65.62 o
   8   3  10        1.03       18.27     56.75 o
   9   3  10       91.22       43.11     56.53 o
  10   3  10        5.90      -33.75     60.82 o
  11   3  10       72.15      115.24     53.09 o
   0   4  10       13.49       -1.17     13.58 o
   1   4  10      278.38      237.37     12.88 o
   2   4  10      366.33      373.10     14.19 o
   3   4  10     3398.32     3452.47    119.00 o
   4   4  10       43.30       32.96     16.17 o
   5   4  10     5612.51     6382.38    316.17 o
   6   4  10      558.64      663.34     42.85 o
   7   4  10      743.64      735.67     46.90 o
   8   4  10      267.05      172.78     56.45 o
   9   4  10       19.51      -27.23     60.00 o
  10   4  10       32.41      -10.23     46.32 o
  11   4  10      128.36      177.66     53.42 o
   1   5  10     3099.47     3050.29     66.54 o
   2   5  10       11.10       12.47     10.89 o
   3   5  10     1261.44     1259.52     44.73 o
   4   5  10        1.43       -2.41     17.43 o
   5   5  10      176.10      174.28     39.00 o
   6   5  10       46.52       67.76     30.49 o
   7   5  10      927.80     1078.11     92.09 o
   8   5  10       68.44       -3.92     45.34 o
   9   5  10      406.61      522.45     51.89 o
  10   5  10       17.30       -9.89     49.05 o
  11   5  10      197.81      162.84     54.30 o
   0   6  10        0.63        9.24     13.50 o
   1   6  10      171.69      164.16     11.91 o
   2   6  10        0.38       -3.32     10.72 o
   3   6  10     1302.99     1368.41     40.54 o
   4   6  10       22.68       28.67     15.40 o
   5   6  10      224.84      328.59     24.46 o
   6   6  10        2.46      -10.28     30.16 o
   7   6  10      205.59      279.36     44.73 o
   8   6  10       17.98       17.35     32.46 o
   9   6  10       63.95       73.73     47.46 o
  10   6  10       36.07       86.75     50.13 o
  11   6  10        1.11       15.89     55.05 o
   1   7  10      128.41      201.87     14.55 o
   2   7  10      315.80      310.38     19.69 o
   3   7  10       33.56       19.08     13.67 o
   4   7  10        2.85      -15.33     16.53 o
   5   7  10        1.69      -17.87     25.84 o
   6   7  10      202.31      275.21     30.17 o
   7   7  10        9.38       41.65     32.45 o
   8   7  10       12.28      -11.44     33.13 o
   9   7  10        0.12      -29.09     44.36 o
  10   7  10        0.41      -13.81     83.82 o
   0   8  10      361.27      300.92     26.90 o
   1   8  10      188.42      209.76     15.59 o
   2   8  10      242.60      232.36     17.99 o
   3   8  10     1000.52      944.76     44.39 o
   4   8  10        3.51       13.60     17.52 o
   5   8  10      545.59      580.81     51.60 o
   6   8  10        2.47      -28.93     28.93 o
   7   8  10       43.45       54.16     32.99 o
   8   8  10      110.51      102.31     40.60 o
   9   8  10        2.53      -49.39     49.39 o
  10   8  10        2.77      -10.25     54.07 o
   1   9  10     2767.98     2694.53     78.05 o
   2   9  10        0.82       -8.70     17.07 o
   3   9  10      386.78      402.04     23.30 o
   4   9  10      114.16       84.15     21.95 o
   5   9  10       91.96       70.23     27.95 o
   6   9  10       81.21       97.88     32.14 o
   7   9  10      403.06      521.21     47.91 o
   8   9  10        9.35       23.62     44.64 o
   9   9  10      280.66      304.89     50.86 o
   0  10  10       14.35        0.55     23.90 o
   1  10  10        4.83       -5.75     18.64 o
   2  10  10        1.61      -10.45     18.23 o
   3  10  10      707.33      818.52     33.88 o
   4  10  10        0.27       -9.17     22.91 o
   5  10  10      464.09      542.26     49.46 o
   6  10  10       27.48       28.32     37.89 o
   7  10  10      301.40      389.58     86.22 o
   8  10  10       14.82       24.04     45.16 o
   9  10  10        2.35        6.78     77.86 o
   1  11  10        7.66       -0.11     20.67 o
   2  11  10      100.69       73.19     22.70 o
   3  11  10       37.68       40.66     25.03 o
   4  11  10       50.62       39.80     25.56 o
   5  11  10       84.24       53.39     27.38 o
   6  11  10      111.78      161.27     43.01 o
   7  11  10        0.02       12.98     43.70 o
   8  11  10        6.01       11.63     50.56 o
   0  12  10      138.15       93.61     35.84 o
   1  12  10        3.20        1.39     21.88 o
   2  12  10       77.66       65.08     22.58 o
   3  12  10       55.74      119.42     46.69 o
   4  12  10        1.66        9.00     28.84 o
   5  12  10       44.04       60.43     31.53 o
   6  12  10        5.56       11.57     44.26 o
   7  12  10        4.76       11.47    102.43 o
   1  13  10      137.32      157.62     27.77 o
   2  13  10        0.52        8.72     24.77 o
   3  13  10       70.13       59.14     29.50 o
   4  13  10       19.65       20.87     31.41 o
   5  13  10        1.98       11.57     31.75 o
   0  14  10       17.03       -1.53     39.09 o
   1  14  10       17.67      -14.27     28.48 o
   2  14  10       19.11        3.95     31.55 o
   3  14  10      238.68      263.41     34.12 o
   4  14  10        3.63      130.65     81.82 o
   1   1  11     2091.51     1855.69     47.09 o
   2   1  11      117.39      114.21     12.61 o
   3   1  11     2565.21     2696.16     83.70 o
   4   1  11        0.09       -1.85      9.20 o
   5   1  11       57.41       47.13     21.85 o
   6   1  11        7.39      -41.18     41.18 o
   7   1  11      846.27      821.95     68.50 o
   8   1  11      280.46      247.79     60.53 o
   9   1  11      790.73      716.70     78.00 o
  10   1  11       19.63       55.21     70.76 o
  11   1  11        1.88      -12.15    109.97 o
   0   2  11      138.59      142.29     15.89 o
   1   2  11     2077.11     1906.61     51.49 o
   2   2  11       10.51       28.69      8.87 o
   3   2  11     3071.12     2989.87    106.80 o
   4   2  11       52.78       88.52     16.77 o
   5   2  11     2733.69     2876.99    102.40 o
   6   2  11        3.78      -41.56     41.56 o
   7   2  11     1163.29     1090.20     81.75 o
   8   2  11      139.37       52.29     57.95 o
   9   2  11        0.99      -61.88     61.88 o
  10   2  11       85.37       22.26     70.39 o
  11   2  11       54.86      -20.14     76.84 o
   1   3  11     4097.83     4054.68     97.13 o
   2   3  11      160.52      182.86     13.57 o
   3   3  11      970.10      990.62     41.91 o
   4   3  11      107.91       98.10     36.09 o
   5   3  11       51.02       83.60     34.13 o
   6   3  11      131.88      166.22     29.18 o
   7   3  11      157.18      225.54     54.90 o
   8   3  11        7.07      -75.08     81.60 o
   9   3  11      456.65      498.72     74.09 o
  10   3  11       14.21      -69.71     69.71 o
  11   3  11      122.09       89.09     78.43 o
   0   4  11      638.14      703.72     32.21 o
   1   4  11      240.63      259.40     12.51 o
   2   4  11        0.60       14.34     10.16 o
   3   4  11      458.00      584.77     26.29 o
   4   4  11       29.44        8.26     17.55 o
   5   4  11      483.37      629.64     49.99 o
   6   4  11        4.29        6.38     28.48 o
   7   4  11      166.37      143.49     50.46 o
   8   4  11        9.25      -56.36     56.36 o
   9   4  11       15.38      -66.17     66.17 o
  10   4  11        0.73      -20.60     49.38 o
  11   4  11        8.02        4.23     55.33 o
   1   5  11      241.86      158.54     12.37 o
   2   5  11       58.32       52.92     10.75 o
   3   5  11       40.13       25.79     16.01 o
   4   5  11      478.20      528.28     29.48 o
   5   5  11       68.52       69.69     74.20 o
   6   5  11        5.33        8.28     41.66 o
   7   5  11        2.12        7.63     54.47 o
   8   5  11        4.77       43.57     43.54 o
   9   5  11       73.82       22.65     45.04 o
  10   5  11        2.58        3.57     53.28 o
  11   5  11        0.14      -39.82     57.05 o
   0   6  11       16.23       18.41     14.42 o
   1   6  11      590.07      545.99     21.50 o
   2   6  11      180.30      173.32     15.35 o
   3   6  11     1705.77     1546.34     45.35 o
   4   6  11      149.06      198.90     18.26 o
   5   6  11     1401.33     1443.99     72.30 o
   6   6  11       56.29       83.39     28.71 o
   7   6  11      512.84      541.02     51.93 o
   8   6  11        0.22      -14.82     43.95 o
   9   6  11        7.92        7.05     48.88 o
  10   6  11       29.74      -12.59     52.57 o
   1   7  11     2267.08     2162.18     61.48 o
   2   7  11        4.90       -2.49     13.99 o
   3   7  11     1240.06     1239.41     39.08 o
   4   7  11        0.11      -13.57     17.11 o
   5   7  11        6.23        2.22     22.00 o
   6   7  11        0.41      -29.46     29.46 o
   7   7  11      615.37      785.93     49.95 o
   8   7  11       51.36       29.76     35.89 o
   9   7  11      429.40      591.60     58.51 o
  10   7  11       20.58       65.48     57.60 o
   0   8  11      465.55      503.74     51.85 o
   1   8  11       46.10       51.11     16.38 o
   2   8  11        2.02       -8.01     15.46 o
   3   8  11      403.29      504.26     25.09 o
   4   8  11        5.48       32.16     19.13 o
   5   8  11      542.77      686.22     35.07 o
   6   8  11       77.89       22.72     28.66 o
   7   8  11      107.57      131.71     34.67 o
   8   8  11      103.32      104.67     37.52 o
   9   8  11       30.91        4.15     69.33 o
   1   9  11       13.92       14.73     17.90 o
   2   9  11      138.56      131.51     18.89 o
   3   9  11        8.39      -15.60     22.45 o
   4   9  11      140.92      117.74     22.89 o
   5   9  11        0.55      -16.36     24.77 o
   6   9  11       29.96       62.11     32.83 o
   7   9  11       22.35       57.37     35.68 o
   8   9  11        2.35        0.47     39.49 o
   9   9  11       16.73      116.24     54.61 o
   0  10  11      299.63      192.47     32.71 o
   1  10  11      117.94      102.01     20.18 o
   2  10  11        2.11       14.03     19.45 o
   3  10  11      118.76       60.87     24.67 o
   4  10  11       27.74       27.43     24.61 o
   5  10  11      147.70      136.51     32.79 o
   6  10  11        1.73      -13.70     39.68 o
   7  10  11       32.40       13.87     44.86 o
   8  10  11        0.52      -14.98     81.80 o
   1  11  11      714.11      727.98     38.76 o
   2  11  11        2.05       -9.24     21.80 o
   3  11  11      108.70      117.30     26.39 o
   4  11  11        0.72       -2.25     26.35 o
   5  11  11        7.64      -28.27     28.27 o
   6  11  11       47.09        4.31     43.44 o
   7  11  11      132.39      167.65     52.38 o
   0  12  11        2.07       38.84     35.38 o
   1  12  11       85.28       92.37     25.38 o
   2  12  11        3.72       -5.52     23.14 o
   3  12  11      252.93      296.36     31.83 o
   4  12  11        9.17      -22.58     28.85 o
   5  12  11      346.26      414.94     62.35 o
   6  12  11        0.45        8.85     44.80 o
   1  13  11       33.16       34.70     27.51 o
   2  13  11        3.60      -24.95     24.95 o
   3  13  11       55.20       70.76     31.47 o
   4  13  11       66.57       41.72     31.61 o
   5  13  11        1.92       14.95     36.82 o
   0  14  11       80.85       34.29     41.61 o
   1  14  11       24.31      -28.85     29.10 o
   2  14  11       45.42       21.70     32.66 o
   3  14  11       19.96      -11.44     32.84 o
   0   0  12      157.19      136.07     32.60 o
   1   0  12       35.67       55.91     15.86 o
   2   0  12      129.45      114.27     32.03 o
   3   0  12     5024.43     4961.71    193.34 o
   4   0  12       12.19        6.27     17.19 o
   5   0  12     1822.33     1783.57     97.07 o
   6   0  12        6.84      -65.11     65.11 o
   7   0  12      341.50      285.67     81.56 o
   8   0  12        0.67      -42.23     89.30 o
   9   0  12      196.30      148.85    100.41 o
  10   0  12      157.66       95.10    109.62 o
  11   0  12       26.53      -33.00    118.35 o
   1   1  12     3356.94     2989.09    110.14 o
   2   1  12        0.61       30.33      9.88 o
   3   1  12      941.89      920.66     40.55 o
   4   1  12       99.97      100.16     16.93 o
   5   1  12      119.49      150.41     58.77 o
   6   1  12       19.78      -47.71     47.71 o
   7   1  12      245.33      217.63     51.86 o
   8   1  12       20.74      -59.33     59.33 o
   9   1  12      264.24      271.33     72.77 o
  10   1  12       11.75      -45.96     73.48 o
  11   1  12      150.23      188.36     86.82 o
   0   2  12       30.11       44.08     17.05 o
   1   2  12       98.83       81.26     10.59 o
   2   2  12      219.65      213.60     14.59 o
   3   2  12      107.24      141.49     13.18 o
   4   2  12        1.69        1.36     16.38 o
   5   2  12      385.03      431.96     28.40 o
   6   2  12      104.48      131.54     50.21 o
   7   2  12       89.57      -22.75     72.18 o
   8   2  12        3.10      -61.09     61.09 o
   9   2  12       23.02      -66.04     66.04 o
  10   2  12        3.88      -72.47     72.47 o
  11   2  12       17.44      -80.39     80.39 o
   1   3  12     1230.27     1001.61     29.15 o
   2   3  12        0.31        3.14     10.70 o
   3   3  12      132.46      106.78     17.53 o
   4   3  12       68.24       56.23     17.46 o
   5   3  12        0.30       -1.33     24.89 o
   6   3  12        0.25      -26.69     46.23 o
   7   3  12      279.64      238.41    110.60 o
   8   3  12       41.33      -28.46     62.42 o
   9   3  12       62.23      -26.58     67.35 o
  10   3  12        0.15      -73.45     73.83 o
  11   3  12      109.43      104.62     83.59 o
   0   4  12        0.15       10.23     16.56 o
   1   4  12       50.43       40.99     10.95 o
   2   4  12        0.26       -1.05      9.96 o
   3   4  12     2757.71     2843.99    113.49 o
   4   4  12        4.92       16.44     19.35 o
   5   4  12     2711.07     2993.79    125.32 o
   6   4  12      131.11      148.01     66.74 o
   7   4  12      339.52      404.22    104.69 o
   8   4  12        0.22      -30.76     59.92 o
   9   4  12        0.09      -68.90     68.90 o
  10   4  12        0.33      -51.02     75.59 o
  11   4  12      107.46       50.15     64.94 o
   1   5  12     3737.50     3550.29     81.34 o
   2   5  12       22.59       26.02     15.19 o
   3   5  12      605.85      594.33     27.99 o
   4   5  12       96.47      106.49     18.53 o
   5   5  12      230.21      272.41     46.97 o
   6   5  12      105.78      171.99     34.52 o
   7   5  12      161.37      336.23     61.79 o
   8   5  12       25.92      -16.79     44.93 o
   9   5  12      226.87      304.87     55.01 o
  10   5  12       45.75      -23.05     54.98 o
   0   6  12      273.72      341.97     20.32 o
   1   6  12       62.53       76.10     10.82 o
   2   6  12      160.03      149.90     15.84 o
   3   6  12      358.12      461.19     23.04 o
   4   6  12        8.55       18.65     17.35 o
   5   6  12      151.64      253.10     32.62 o
   6   6  12       42.64       31.26     29.54 o
   7   6  12      181.44      246.77     56.00 o
   8   6  12        4.76       -5.64     44.92 o
   9   6  12       42.87       70.23     52.33 o
  10   6  12       82.36      107.51     56.51 o
   1   7  12      146.55      119.72     15.53 o
   2   7  12      124.30      113.63     16.18 o
   3   7  12       14.76       42.96     17.97 o
   4   7  12       53.15       61.52     19.00 o
   5   7  12       54.03       30.37     32.26 o
   6   7  12        1.27        1.08     30.18 o
   7   7  12       89.10       28.77     37.22 o
   8   7  12       76.04      137.62     49.29 o
   9   7  12       44.60       29.92     53.20 o
  10   7  12        0.92      -28.36     58.58 o
   0   8  12        5.58       -3.23     21.53 o
   1   8  12       60.36       24.57     17.44 o
   2   8  12       62.69       37.85     17.88 o
   3   8  12      703.70      677.12     29.54 o
   4   8  12       28.97        9.25     20.49 o
   5   8  12      390.84      410.26     31.46 o
   6   8  12       11.24       76.36     32.73 o
   7   8  12       27.44      -17.62     37.85 o
   8   8  12       14.43       33.08     49.88 o
   9   8  12       17.04       30.06     78.42 o
   1   9  12     1000.22      929.17     34.97 o
   2   9  12       20.72       20.18     19.06 o
   3   9  12      413.82      429.67     28.47 o
   4   9  12       13.44       19.46     21.48 o
   5   9  12        8.40      -25.33     25.33 o
   6   9  12        2.58      -10.59     40.06 o
   7   9  12      106.04      170.90     39.58 o
   8   9  12        0.64       32.12     42.16 o
   9   9  12      285.99      466.92     80.93 o
   0  10  12       54.73       52.94     37.31 o
   1  10  12       29.47       50.06     20.74 o
   2  10  12       26.46       37.74     21.08 o
   3  10  12      320.11      367.48     31.03 o
   4  10  12        7.44       -9.51     25.28 o
   5  10  12      262.88      308.45     36.60 o
   6  10  12       37.14       22.91     42.36 o
   7  10  12      201.64      255.70     49.39 o
   8  10  12       15.80       52.99     48.15 o
   1  11  12       24.78       31.61     24.92 o
   2  11  12       96.06       81.81     23.37 o
   3  11  12        8.64       38.01     27.44 o
   4  11  12      155.82      114.34     32.21 o
   5  11  12        1.24       -8.72     29.33 o
   6  11  12       56.27       68.03     43.76 o
   7  11  12       10.01      -26.67     58.00 o
   0  12  12      100.16      114.26     38.99 o
   1  12  12        5.96       -6.37     26.43 o
   2  12  12       40.38       61.75     24.85 o
   3  12  12       69.23       47.64     29.99 o
   4  12  12        0.19      -24.46     30.15 o
   5  12  12       68.80       69.74     31.41 o
   6  12  12        1.13       -4.48     39.09 o
   1  13  12      180.48      143.04     37.71 o
   2  13  12        0.06       12.52     31.75 o
   3  13  12       33.93       25.49     31.09 o
   4  13  12        5.64       -4.09     32.61 o
   0  14  12        8.29       -8.27     57.21 o
   1  14  12       26.38      -24.46     30.43 o
   1   1  13     1658.86     1376.35     60.69 o
   2   1  13       82.30      100.94     13.42 o
   3   1  13      246.01      242.21     29.28 o
   4   1  13      356.03      332.76     29.97 o
   5   1  13        5.04      -10.59     28.13 o
   6   1  13       53.75       97.73     69.97 o
   7   1  13      362.83      316.46     64.22 o
   8   1  13        3.41      -41.59     64.99 o
   9   1  13      303.11      295.93     78.32 o
  10   1  13       23.08      -78.35     78.35 o
  11   1  13        4.19      -92.01     92.01 o
   0   2  13       86.59       77.33     15.99 o
   1   2  13      584.73      532.54     22.60 o
   2   2  13      198.92      218.68     14.86 o
   3   2  13     2894.18     2757.52    146.62 o
   4   2  13       14.07       -6.83     17.68 o
   5   2  13     1248.75     1323.00    198.54 o
   6   2  13       65.90      109.04     98.36 o
   7   2  13      510.16      459.20     64.09 o
   8   2  13      116.07      136.11     68.51 o
   9   2  13        4.26      -14.79     71.92 o
  10   2  13        0.88      -76.00     99.85 o
  11   2  13        6.16     -164.08    164.08 o
   1   3  13     2604.96     2268.88     70.52 o
   2   3  13      587.98      484.07     20.06 o
   3   3  13      110.89      155.66     28.91 o
   4   3  13      709.14      707.21     48.31 o
   5   3  13       44.68       16.74     58.59 o
   6   3  13      105.67      139.96     96.62 o
   7   3  13      201.23      179.81    119.79 o
   8   3  13       31.57       46.16     68.01 o
   9   3  13      115.79       58.46     74.24 o
  10   3  13        8.73      -56.98     81.74 o
  11   3  13      129.47       84.43     91.14 o
   0   4  13       72.41       60.60     17.68 o
   1   4  13       26.64       19.26     13.10 o
   2   4  13      176.03      194.23     16.41 o
   3   4  13        8.44        5.60     16.01 o
   4   4  13       17.33       43.02     28.77 o
   5   4  13      290.95      452.42     40.36 o
   6   4  13        1.11        2.68     54.77 o
   7   4  13      109.19      123.98    108.28 o
   8   4  13       54.45       86.79     66.63 o
   9   4  13       26.21       53.81    102.51 o
  10   4  13        1.39      -79.65     79.65 o
   1   5  13      430.63      346.04     15.40 o
   2   5  13       52.07       51.26     16.11 o
   3   5  13        5.21       23.95     17.29 o
   4   5  13       29.25       73.45     19.30 o
   5   5  13       30.42       46.59     30.91 o
   6   5  13      311.11      409.70     70.81 o
   7   5  13        8.67       48.03     65.55 o
   8   5  13        0.33      -16.34     66.45 o
   9   5  13       84.54       76.90     51.43 o
  10   5  13        0.04      -42.29     59.44 o
   0   6  13        5.38       25.12     16.80 o
   1   6  13      157.66      132.35     13.07 o
   2   6  13        0.73        5.01     15.48 o
   3   6  13      508.73      469.38     24.83 o
   4   6  13       75.23       68.52     19.06 o
   5   6  13      599.45      578.80     54.48 o
   6   6  13        0.98       -0.97     30.01 o
   7   6  13      541.59      642.92    153.10 o
   8   6  13        0.35       27.11     72.93 o
   9   6  13        0.25       97.12     91.32 o
  10   6  13        0.64      -59.68     59.68 o
   1   7  13     1803.26     1696.55     50.43 o
   2   7  13        1.43       28.65     16.91 o
   3   7  13      161.55      124.55     19.58 o
   4   7  13      149.14      161.36     20.98 o
   5   7  13       20.34       33.96     24.31 o
   6   7  13        7.99       43.82     32.07 o
   7   7  13      458.49      559.20     60.16 o
   8   7  13        0.86       -9.10     73.69 o
   9   7  13      118.88      169.00     92.22 o
   0   8  13      132.37      119.57     30.18 o
   1   8  13      248.47      265.54     17.48 o
   2   8  13      287.82      333.32     20.55 o
   3   8  13      279.73      342.90     26.41 o
   4   8  13        0.07       -7.77     21.47 o
   5   8  13      296.53      384.55     32.73 o
   6   8  13       27.05        2.86     34.04 o
   7   8  13        7.86       36.72     38.73 o
   8   8  13      225.55      347.49     56.44 o
   9   8  13        9.44       54.36     57.75 o
   1   9  13        6.21       -8.83     19.76 o
   2   9  13      142.70      143.24     21.50 o
   3   9  13        2.22      -11.89     21.13 o
   4   9  13       69.69       42.68     22.41 o
   5   9  13       80.73       65.91     23.89 o
   6   9  13       58.54       88.92     40.39 o
   7   9  13        0.48        5.04     38.48 o
   8   9  13        1.86       62.23     53.10 o
   0  10  13        4.12      -18.14     32.46 o
   1  10  13       26.44      -23.35     23.35 o
   2  10  13        3.75       15.10     21.33 o
   3  10  13      393.13      387.22     30.63 o
   4  10  13        5.61        9.15     26.57 o
   5  10  13       75.62       55.61     28.92 o
   6  10  13       21.69        9.15     44.99 o
   7  10  13       13.27      -21.54     47.82 o
   1  11  13      330.43      320.19     31.40 o
   2  11  13       41.63       64.65     24.04 o
   3  11  13       88.38       88.51     29.55 o
   4  11  13        4.80        3.49     29.57 o
   5  11  13        0.47       -9.31     29.32 o
   6  11  13        0.72      -13.62     37.29 o
   0  12  13       49.34       54.93     39.29 o
   1  12  13        0.43      -27.42     27.42 o
   2  12  13        8.28       33.99     30.17 o
   3  12  13       90.43       99.63     30.94 o
   4  12  13        9.23      -14.94     30.53 o
   5  12  13      164.58      147.17     38.31 o
   1  13  13        8.24       -0.51     29.29 o
   2  13  13       32.91       59.53     40.73 o
   3  13  13       23.17       53.00     43.62 o
   0   0  14     6843.64     6206.42   1049.71 o
   1   0  14     1664.13     1483.66    149.22 o
   2   0  14       22.99       44.61     17.00 o
   3   0  14      264.32      318.06     44.19 o
   4   0  14       78.10      137.18     80.76 o
   5   0  14     1771.18     1694.01    125.96 o
   6   0  14      403.14      391.62     86.44 o
   7   0  14      130.12       22.01     86.29 o
   8   0  14       22.04      -53.23     95.03 o
   9   0  14       79.13      -41.81    109.14 o
  10   0  14        7.51       58.95    126.69 o
   1   1  14      458.52      527.40     35.59 o
   2   1  14      814.42      768.81     54.63 o
   3   1  14     1098.63     1076.53     60.23 o
   4   1  14       55.89       48.15     25.68 o
   5   1  14        2.56      -14.84     24.66 o
   6   1  14      376.14      495.46    152.34 o
   7   1  14      127.26      188.83     67.35 o
   8   1  14       23.18      -61.43     68.09 o
   9   1  14      171.68      149.42     78.53 o
  10   1  14        2.06      -39.81     85.85 o
   0   2  14       39.62       47.57     15.45 o
   1   2  14        1.53        7.17     12.25 o
   2   2  14       60.62       68.60     11.52 o
   3   2  14       30.00       49.05     24.32 o
   4   2  14      464.87      485.98     48.35 o
   5   2  14       40.34       63.56     29.61 o
   6   2  14        0.13       31.56     69.28 o
   7   2  14       31.91      -62.70     62.70 o
   8   2  14       19.99       16.47     64.57 o
   9   2  14        1.59        1.75     77.55 o
  10   2  14        8.76      -87.04     87.04 o
   1   3  14      109.27       53.79     12.64 o
   2   3  14      213.85      200.93     14.81 o
   3   3  14      348.27      364.61     22.44 o
   4   3  14      159.21      183.27     36.76 o
   5   3  14       29.47       37.28     36.95 o
   6   3  14       36.66       69.65     63.36 o
   7   3  14      128.65      229.14    122.82 o
   8   3  14       17.59      -16.39     92.17 o
   9   3  14       77.77       -3.93     82.29 o
  10   3  14        0.25      -86.41     86.41 o
   0   4  14       16.27       21.85     18.80 o
   1   4  14      989.37      930.11     41.15 o
   2   4  14       25.86       17.42     15.67 o
   3   4  14      265.67      232.89     20.73 o
   4   4  14      271.83      265.71     22.43 o
   5   4  14     1658.06     1701.54    288.04 o
   6   4  14       41.67      128.72    108.90 o
   7   4  14      118.59      118.56     64.11 o
   8   4  14       69.52       46.03    179.10 o
   9   4  14        3.06      -59.82     78.39 o
  10   4  14        4.53      -10.30     85.56 o
   1   5  14     1284.59     1179.85     45.33 o
   2   5  14      277.73      205.43     19.51 o
   3   5  14      561.86      570.86     47.48 o
   4   5  14      127.65      173.00     24.74 o
   5   5  14      111.85      124.20     26.92 o
   6   5  14      306.60      253.66     58.85 o
   7   5  14       92.03      282.93    145.02 o
   8   5  14       18.85       82.84     65.37 o
   9   5  14      118.89      191.04     58.69 o
  10   5  14       16.38       46.06     62.91 o
   0   6  14     1257.94     1009.49     44.25 o
   1   6  14       32.94       69.32     14.21 o
   2   6  14       95.00      123.50     17.37 o
   3   6  14       47.00       97.12     18.74 o
   4   6  14        0.53       16.74     19.87 o
   5   6  14       38.47       32.24     24.19 o
   6   6  14      253.94      274.46     41.14 o
   7   6  14       84.47      229.70     48.97 o
   8   6  14        1.14        7.07     51.45 o
   9   6  14       33.65       24.81     58.89 o
   1   7  14      154.12       64.02     15.18 o
   2   7  14       16.42       14.69     17.54 o
   3   7  14        0.11      -19.31     19.31 o
   4   7  14      103.97       80.44     21.02 o
   5   7  14       34.68       -1.24     21.65 o
   6   7  14        1.19       20.51     38.86 o
   7   7  14       86.32       84.98     48.36 o
   8   7  14       25.17       36.58     87.12 o
   9   7  14        1.85       12.81     58.70 o
   0   8  14      176.63      214.24     61.71 o
   1   8  14      144.24      130.41     16.57 o
   2   8  14        2.55       -4.76     19.61 o
   3   8  14       76.47       58.89     21.49 o
   4   8  14       44.75       61.63     22.44 o
   5   8  14      341.38      326.44     26.94 o
   6   8  14       37.20       55.99     35.90 o
   7   8  14       33.96       60.28     49.17 o
   8   8  14        0.10      -19.84     54.07 o
   1   9  14      289.37      252.55     25.89 o
   2   9  14       37.42       49.51     23.01 o
   3   9  14      273.34      280.42     35.73 o
   4   9  14       21.44       85.65     24.40 o
   5   9  14        0.30      -15.79     24.75 o
   6   9  14        0.37      -11.30     30.77 o
   7   9  14       26.45       46.87     40.86 o
   8   9  14        0.03      122.53     57.72 o
   0  10  14       91.25      135.50     36.08 o
   1  10  14       74.40       94.21     25.87 o
   2  10  14       42.91       75.21     23.00 o
   3  10  14      105.63      116.99     27.87 o
   4  10  14       47.21       24.67     27.44 o
   5  10  14      117.12       93.44     29.56 o
   6  10  14       85.78      107.90     36.41 o
   7  10  14       55.16       64.24     44.84 o
   1  11  14       10.47        9.23     27.43 o
   2  11  14        4.14       13.58     29.15 o
   3  11  14        0.09      -18.95     29.05 o
   4  11  14      198.55      181.61     31.25 o
   5  11  14        0.21      -28.09     31.18 o
   6  11  14       56.67       89.66     39.59 o
   0  12  14       16.14      -39.70     40.07 o
   1  12  14        1.51      -17.68     28.56 o
   2  12  14        5.71       46.19     36.47 o
   3  12  14       70.28       16.98     36.11 o
   4  12  14       13.54        5.53     32.25 o
   1  13  14       88.88       70.07     31.44 o
   2  13  14        0.09      -37.48     37.48 o
   1   1  15      548.52      520.56     43.86 o
   2   1  15     1195.90     1159.88     72.52 o
   3   1  15      193.79      160.75     25.23 o
   4   1  15       83.37       97.22     29.68 o
   5   1  15        5.37      -11.51     26.16 o
   6   1  15      148.87      204.81     56.21 o
   7   1  15       72.87       93.00     61.95 o
   8   1  15       49.74       68.28     73.38 o
   9   1  15       83.20       -4.57     82.45 o
  10   1  15       19.00      -48.38     89.15 o
   0   2  15       33.16       40.07     16.79 o
   1   2  15      748.29      643.11     68.73 o
   2   2  15     1269.81     1161.61     62.10 o
   3   2  15     2885.32     2852.39    180.62 o
   4   2  15      163.64      145.03     33.56 o
   5   2  15      175.58      163.66     60.27 o
   6   2  15       18.43       71.85     74.35 o
   7   2  15      330.94      297.56    125.61 o
   8   2  15       99.42      156.70     75.33 o
   9   2  15        6.11        9.34     82.94 o
  10   2  15       30.33      -90.61     90.61 o
   1   3  15      722.35      691.67     27.53 o
   2   3  15      848.38      860.11     45.07 o
   3   3  15      177.51      126.23     19.18 o
   4   3  15      911.73      973.00    212.18 o
   5   3  15        1.01       37.66     40.19 o
   6   3  15        2.32       46.05     57.17 o
   7   3  15       42.26      101.89    168.74 o
   8   3  15        7.25       33.62    116.13 o
   9   3  15       62.42      121.28     83.66 o
  10   3  15       12.18      -88.13     88.63 o
   0   4  15      186.14      212.51     21.70 o
   1   4  15       31.57       32.24     15.32 o
   2   4  15       50.05       71.57     17.30 o
   3   4  15        6.38       53.95     19.45 o
   4   4  15        6.48       13.85     19.81 o
   5   4  15       16.14       12.88     48.81 o
   6   4  15       13.12      112.80     96.34 o
   7   4  15       64.75       51.42    136.41 o
   8   4  15       33.31        4.29    113.95 o
   9   4  15        7.80       72.53     87.98 o
  10   4  15        5.76      201.05    106.24 o
   1   5  15       38.89       21.89     15.89 o
   2   5  15        9.75        7.34     17.70 o
   3   5  15      122.11      133.78     20.68 o
   4   5  15      255.77      200.62     22.96 o
   5   5  15        5.11        4.91     22.34 o
   6   5  15      140.86      262.22    111.16 o
   7   5  15       27.11       47.99    102.51 o
   8   5  15       17.80       30.27    124.94 o
   9   5  15       12.69       26.77     60.64 o
   0   6  15      140.77      115.51     23.70 o
   1   6  15      212.12      206.45     16.92 o
   2   6  15      255.10      226.87     20.73 o
   3   6  15      739.43      653.04     44.20 o
   4   6  15       80.34       65.86     27.62 o
   5   6  15      139.20      166.77     25.19 o
   6   6  15        0.81       13.17     42.71 o
   7   6  15      205.58      314.40    137.32 o
   8   6  15        3.08       36.76     64.54 o
   9   6  15        3.25        0.52     61.43 o
   1   7  15      670.56      581.49     27.30 o
   2   7  15       12.52       33.37     18.75 o
   3   7  15      124.49      121.90     21.98 o
   4   7  15       98.36       98.92     22.41 o
   5   7  15        0.31      -12.08     22.85 o
   6   7  15      129.28      157.24     34.78 o
   7   7  15       90.77      161.78     64.35 o
   8   7  15        3.66       78.49     55.49 o
   0   8  15      183.09      204.07     35.58 o
   1   8  15        3.39        8.82     20.67 o
   2   8  15      261.04      300.13     23.18 o
   3   8  15      173.42      232.32     29.37 o
   4   8  15        0.47       -6.86     23.37 o
   5   8  15       27.40       19.80     24.48 o
   6   8  15        9.02       62.08     30.64 o
   7   8  15       49.79      124.47     51.37 o
   8   8  15      156.89      202.76     87.93 o
   1   9  15       31.64       21.58     24.66 o
   2   9  15      162.99      167.94     23.49 o
   3   9  15        0.84      -23.40     23.81 o
   4   9  15       15.23        4.48     24.51 o
   5   9  15       16.22       14.53     25.37 o
   6   9  15       42.32       76.71     32.68 o
   7   9  15       31.25       50.87     52.61 o
   0  10  15        3.15      -37.00     37.00 o
   1  10  15       36.37       21.68     27.16 o
   2  10  15        2.04       13.47     28.28 o
   3  10  15      109.85       83.99     28.96 o
   4  10  15        0.14      -24.49     29.53 o
   5  10  15       72.13       74.96     27.91 o
   6  10  15       19.13       12.95     33.96 o
   1  11  15      171.48      184.25     30.76 o
   2  11  15       36.65       46.17     34.08 o
   3  11  15        7.48      -27.20     40.07 o
   4  11  15        3.72        0.25     30.97 o
   5  11  15       15.51       23.89     31.74 o
   0  12  15      130.43      163.75     43.02 o
   1  12  15        9.13       51.99     30.58 o
   2  12  15        8.59      -13.88     36.57 o
   3  12  15       42.70       51.65     39.75 o
   0   0  16     5075.62     3704.72    257.70 o
   1   0  16     2356.83     1743.15     92.30 o
   2   0  16        9.39       12.53     28.47 o
   3   0  16       40.40       32.56     51.48 o
   4   0  16        0.11      -25.95     63.34 o
   5   0  16      974.33     1030.70    209.31 o
   6   0  16      559.30      744.54    106.36 o
   7   0  16       88.75      254.82    100.78 o
   8   0  16       59.12       99.01    109.13 o
   9   0  16        0.40      -85.34    118.77 o
  10   0  16        5.73       -0.88    137.25 o
   1   1  16      656.46      404.58     25.03 o
   2   1  16       75.16      105.61     15.11 o
   3   1  16        2.15       18.05     35.56 o
   4   1  16      297.03      409.83     57.46 o
   5   1  16       17.09       48.94     53.27 o
   6   1  16       17.12      102.86     68.41 o
   7   1  16       36.87       37.78     68.64 o
   8   1  16       12.30        4.82     88.64 o
   9   1  16       23.39      -12.39     85.63 o
  10   1  16        7.18      -37.04     94.51 o
   0   2  16      652.08      447.04     81.31 o
   1   2  16      107.49      130.79     21.21 o
   2   2  16        0.70       41.36     17.69 o
   3   2  16        0.84       -4.94     18.62 o
   4   2  16      277.62      261.73     54.33 o
   5   2  16        6.69      -28.12     30.25 o
   6   2  16       55.21      110.52     61.40 o
   7   2  16        0.19       69.17     68.49 o
   8   2  16       18.79       29.84    136.82 o
   9   2  16        6.34      -24.12    193.78 o
  10   2  16       18.79       47.07     98.45 o
   1   3  16      341.42      274.45     28.95 o
   2   3  16       14.79       53.55     17.75 o
   3   3  16        1.01       25.25     19.96 o
   4   3  16        0.45      -12.66     28.79 o
   5   3  16        0.04       -4.76     30.12 o
   6   3  16       10.09       -1.60    128.23 o
   7   3  16       17.33      110.08     96.56 o
   8   3  16        2.18       85.60    149.34 o
   9   3  16       18.01      -16.63    266.60 o
   0   4  16      163.03      176.39     21.57 o
   1   4  16      973.03      819.61     46.95 o
   2   4  16      157.33      154.24     19.55 o
   3   4  16       37.93       60.34     19.89 o
   4   4  16      566.84      467.31     59.53 o
   5   4  16      530.71      460.67     69.89 o
   6   4  16       10.79       77.03     60.19 o
   7   4  16       67.24       70.49     74.15 o
   8   4  16       83.94      177.33    115.30 o
   9   4  16        1.21       47.11    122.51 o
   1   5  16      424.82      347.14     21.50 o
   2   5  16      165.84      176.40     26.95 o
   3   5  16       93.40       81.84     21.09 o
   4   5  16      512.66      528.53     43.63 o
   5   5  16        1.02        8.57     29.27 o
   6   5  16       38.12       68.59     71.03 o
   7   5  16       29.94       92.77    114.17 o
   8   5  16       11.74       79.28    101.18 o
   9   5  16       40.62       70.78     86.38 o
   0   6  16      499.11      454.75     32.15 o
   1   6  16        0.55      -16.75     16.75 o
   2   6  16      266.96      298.39     21.11 o
   3   6  16        6.27       28.22     21.98 o
   4   6  16       27.96       46.58     23.66 o
   5   6  16       90.70      108.30     25.66 o
   6   6  16       72.58       48.61     42.17 o
   7   6  16        0.45       41.92     50.42 o
   8   6  16       16.42       89.35     66.27 o
   1   7  16      109.26       87.09     22.59 o
   2   7  16        0.37        6.47     20.01 o
   3   7  16        5.63       -7.72     21.66 o
   4   7  16       18.34       44.76     23.02 o
   5   7  16        0.16        9.33     24.25 o
   6   7  16       18.57       10.73     35.38 o
   7   7  16       12.69       17.40     51.69 o
   8   7  16       44.22       71.00     90.88 o
   0   8  16      276.55      219.74     38.61 o
   1   8  16       90.88      121.23     27.67 o
   2   8  16        6.93       21.50     20.47 o
   3   8  16       37.23       36.71     23.17 o
   4   8  16        0.07       24.06     23.45 o
   5   8  16      133.16      105.93     30.47 o
   6   8  16       44.08       67.04     43.30 o
   7   8  16       33.69       86.86     71.82 o
   1   9  16      188.86      175.44     27.63 o
   2   9  16       35.35       66.10     28.18 o
   3   9  16       88.58       97.10     25.51 o
   4   9  16       74.57       70.75     26.47 o
   5   9  16       15.01      -26.42     26.42 o
   6   9  16        2.48      -19.71     33.69 o
   7   9  16        9.03       99.19     70.83 o
   0  10  16       42.25       30.11     41.06 o
   1  10  16        1.31        8.46     28.44 o
   2  10  16      113.77      140.52     34.05 o
   3  10  16       16.37        7.43     31.18 o
   4  10  16        0.87      -16.88     29.49 o
   5  10  16       96.70      113.13     29.18 o
   6  10  16       14.95       75.84     69.73 o
   1  11  16       25.01       -3.65     30.46 o
   2  11  16        0.44      -12.22     53.59 o
   3  11  16       14.97       15.75     34.20 o
   4  11  16      136.20      165.03     35.87 o
   0  12  16        5.98      -45.04     45.04 o
   1  12  16        6.70       72.68     32.16 o
   2  12  16        8.87        3.09     52.64 o
   1   1  17      149.63      149.17     20.39 o
   2   1  17        4.64       22.39     16.67 o
   3   1  17       65.86       94.88     39.41 o
   4   1  17       44.87       39.77     33.67 o
   5   1  17       13.83       11.71     36.28 o
   6   1  17      139.71      213.58     60.56 o
   7   1  17        2.03      117.04     69.64 o
   8   1  17       21.80      197.13    100.97 o
   9   1  17       31.05      101.06     89.44 o
   0   2  17       62.18      116.37     25.03 o
   1   2  17       16.97       32.38     15.08 o
   2   2  17      811.96      934.03     44.93 o
   3   2  17      417.58      383.21     42.91 o
   4   2  17       76.14      144.63     52.24 o
   5   2  17      107.41      121.24     41.45 o
   6   2  17       43.78       70.69     57.88 o
   7   2  17       57.76      132.94    106.27 o
   8   2  17       83.89       62.88     74.53 o
   9   2  17       22.56       25.36     90.47 o
   1   3  17       86.42       90.92     17.65 o
   2   3  17     1160.39     1053.46     90.43 o
   3   3  17      172.17      182.00     35.15 o
   4   3  17      192.56      249.79     47.23 o
   5   3  17        2.17        6.11     32.64 o
   6   3  17      122.55      147.86     81.21 o
   7   3  17       26.81       22.13    102.73 o
   8   3  17       26.33       86.22     82.47 o
   9   3  17       20.86       44.44    161.01 o
   0   4  17       90.02       73.64     21.17 o
   1   4  17       21.98        3.35     17.22 o
   2   4  17        7.23        7.06     19.70 o
   3   4  17       19.40       20.97     22.01 o
   4   4  17       31.79       66.66     33.97 o
   5   4  17        4.32        3.59     37.08 o
   6   4  17        9.30       56.47     62.76 o
   7   4  17        4.88       74.61    152.42 o
   8   4  17        0.89      -54.69    189.81 o
   9   4  17        1.69       47.36     96.34 o
   1   5  17       16.85       31.73     18.26 o
   2   5  17      283.51      264.28     26.98 o
   3   5  17      138.10      123.15     23.97 o
   4   5  17       25.06        6.43     22.55 o
   5   5  17       39.39       56.00     39.75 o
   6   5  17       41.29       62.33     41.46 o
   7   5  17        3.16      123.87     71.74 o
   8   5  17        0.70      131.69     82.30 o
   0   6  17       13.63       37.99     28.90 o
   1   6  17        0.40       -9.62     23.16 o
   2   6  17      103.72       77.96     22.11 o
   3   6  17      377.39      352.86     48.59 o
   4   6  17       48.93       56.37     25.53 o
   5   6  17       80.28       95.37     29.91 o
   6   6  17        0.59        6.90     39.95 o
   7   6  17        2.11      -26.89     61.91 o
   8   6  17        6.08       84.81     80.96 o
   1   7  17      139.00      155.33     27.82 o
   2   7  17       99.74      144.23     21.46 o
   3   7  17       56.51       53.86     22.67 o
   4   7  17        9.16       38.14     23.92 o
   5   7  17        1.56      -20.28     24.88 o
   6   7  17      157.58      192.97     51.92 o
   7   7  17       12.41       -0.64     55.90 o
   0   8  17      387.07      383.40     35.35 o
   1   8  17        0.09        9.14     28.65 o
   2   8  17       26.09       39.43     24.50 o
   3   8  17        0.37       16.30     23.75 o
   4   8  17       63.59       75.08     25.06 o
   5   8  17        0.29       24.78     30.37 o
   6   8  17       72.78       92.24     38.12 o
   7   8  17       94.47      152.15     56.85 o
   1   9  17       13.69       21.44     29.92 o
   2   9  17       29.29       22.71     32.45 o
   3   9  17       27.04       -8.24     29.81 o
   4   9  17        0.93      -21.46     26.03 o
   5   9  17       38.32       48.93     27.58 o
   6   9  17       66.94       62.96     39.07 o
   0  10  17       21.91      104.36     43.81 o
   1  10  17        0.40       17.72     32.16 o
   2  10  17       56.29       28.42     34.71 o
   3  10  17       22.20      -14.94     34.15 o
   4  10  17        5.51       18.04     31.54 o
   5  10  17       45.42        7.14     29.91 o
   1  11  17       50.33      152.22     54.41 o
   2  11  17       13.80       24.93     37.33 o
   3  11  17        8.24      -17.43     36.64 o
   0   0  18     1337.28     1121.72    133.08 o
   1   0  18      104.60      164.71     42.95 o
   2   0  18      164.54      197.85     58.78 o
   3   0  18      108.05      234.17     66.91 o
   4   0  18        6.66      165.84     73.90 o
   5   0  18      115.81      285.23     85.83 o
   6   0  18      165.53      336.82     97.30 o
   7   0  18       84.67       67.77     97.70 o
   8   0  18       38.93      152.23    120.11 o
   9   0  18        0.31       65.98    123.61 o
   1   1  18       57.05       63.56     16.23 o
   2   1  18        1.93       69.65     23.83 o
   3   1  18       43.27       79.11     33.00 o
   4   1  18      275.31      515.25     58.55 o
   5   1  18        3.22       57.83     38.08 o
   6   1  18       20.31      115.07     63.59 o
   7   1  18       16.99       80.66     72.77 o
   8   1  18        6.62      158.75     83.67 o
   9   1  18        3.11      184.07     95.42 o
   0   2  18       85.28       60.95     20.60 o
   1   2  18        6.97       -5.83     16.02 o
   2   2  18        4.86       79.58     24.59 o
   3   2  18        5.26       67.75     30.08 o
   4   2  18       12.69       62.78     35.33 o
   5   2  18        9.94       95.33     37.57 o
   6   2  18       25.73       70.49     65.05 o
   7   2  18        0.24       88.64     73.54 o
   8   2  18        2.75      138.98     98.54 o
   1   3  18      123.63      103.94     17.81 o
   2   3  18        1.09       46.50     20.03 o
   3   3  18        0.78       21.87     43.49 o
   4   3  18       15.15       30.80     27.94 o
   5   3  18       13.84       45.42     40.26 o
   6   3  18        2.59       31.43     66.37 o
   7   3  18       72.47      182.36     76.08 o
   8   3  18        0.11      -46.09     80.87 o
   0   4  18      203.76      249.54     63.59 o
   1   4  18       14.35       -5.77     17.15 o
   2   4  18        2.24       18.32     20.09 o
   3   4  18       61.48       40.83     24.23 o
   4   4  18       34.90       94.21     53.93 o
   5   4  18       21.13      -21.07     29.00 o
   6   4  18       17.60       84.49     47.28 o
   7   4  18       66.23      106.32     94.83 o
   8   4  18       11.85       71.41    260.21 o
   1   5  18       18.07       32.55     19.59 o
   2   5  18       34.65       57.54     25.94 o
   3   5  18       38.00       37.92     25.36 o
   4   5  18      372.44      358.40     64.27 o
   5   5  18       50.31       74.65     29.19 o
   6   5  18       53.17       69.01     45.93 o
   7   5  18        0.37      109.77    159.46 o
   8   5  18        3.56      112.10    135.05 o
   0   6  18      189.12      201.53     31.66 o
   1   6  18       11.23        7.82     25.69 o
   2   6  18      118.17      108.50     25.93 o
   3   6  18        0.49        7.92     25.17 o
   4   6  18       10.13        5.09     25.11 o
   5   6  18        7.01       19.60     44.00 o
   6   6  18        0.20        5.81     42.88 o
   7   6  18        0.86       10.88     64.77 o
   1   7  18        4.64       10.08     28.17 o
   2   7  18        0.21       13.46     30.33 o
   3   7  18        0.58       -0.46     23.95 o
   4   7  18        2.36       27.94     26.15 o
   5   7  18       88.29       96.86     29.62 o
   6   7  18        3.07       12.65     37.72 o
   7   7  18       38.38       80.29     67.77 o
   0   8  18      117.40      115.98     52.22 o
   1   8  18       12.54       76.78     30.72 o
   2   8  18        2.50       -1.07     31.37 o
   3   8  18       29.11        1.14     27.88 o
   4   8  18        0.05        0.89     32.03 o
   5   8  18       39.63       40.73     38.16 o
   6   8  18       26.11       28.36     39.39 o
   1   9  18       84.16      111.64     35.75 o
   2   9  18       28.27       50.78     35.07 o
   3   9  18       12.76      -14.96     33.33 o
   4   9  18       37.88       10.86     27.67 o
   5   9  18        5.65       -4.86     29.25 o
   0  10  18       82.15      134.11     47.63 o
   1  10  18        3.07       33.35     38.26 o
   2  10  18       38.17       79.64     37.63 o
   3  10  18        1.80       32.41     35.69 o
   4  10  18        0.16       18.18     45.65 o
   1  11  18       24.35       83.71     37.00 o
   1   1  19       33.28       70.76     17.29 o
   2   1  19        2.77       28.63     24.46 o
   3   1  19        8.43       78.44     33.17 o
   4   1  19       32.32      169.87     53.50 o
   5   1  19       14.26      110.99     90.62 o
   6   1  19        6.85       92.89     65.32 o
   7   1  19       24.97      143.97     74.80 o
   8   1  19        7.94      100.05     85.53 o
   0   2  19      119.07      136.22     26.64 o
   1   2  19       19.92       30.33     16.53 o
   2   2  19      123.70      188.63     27.22 o
   3   2  19        6.79       55.68     31.73 o
   4   2  19        7.47       72.73     68.81 o
   5   2  19       79.38      127.89     42.18 o
   6   2  19       10.62       32.36     66.06 o
   7   2  19       53.41      160.39     76.51 o
   8   2  19       76.71      225.73     87.69 o
   1   3  19       15.27       37.41     17.22 o
   2   3  19       75.15      116.52     26.48 o
   3   3  19       68.12      115.16     40.63 o
   4   3  19      161.57      260.37     56.92 o
   5   3  19        2.50       38.14     32.50 o
   6   3  19       46.18      153.78     80.52 o
   7   3  19        1.92      130.72     79.00 o
   8   3  19       20.34      160.35     85.93 o
   0   4  19        6.10        7.63     40.92 o
   1   4  19        0.72       14.58     19.35 o
   2   4  19       23.92       66.41     28.62 o
   3   4  19        5.12       46.79     29.79 o
   4   4  19        3.41       42.73     42.92 o
   5   4  19        0.11       -3.15     30.65 o
   6   4  19        0.68       55.84     45.64 o
   7   4  19        4.07       84.79    148.46 o
   1   5  19       33.89       19.96     22.99 o
   2   5  19        1.86       26.76     26.37 o
   3   5  19       34.25       26.94     26.44 o
   4   5  19        4.11        3.75     31.33 o
   5   5  19       19.30       35.18     32.95 o
   6   5  19        6.01       74.09     42.61 o
   7   5  19        3.10       73.76     75.80 o
   0   6  19       49.51       12.79     34.44 o
   1   6  19       52.96       50.24     31.50 o
   2   6  19        8.80       -0.91     30.02 o
   3   6  19       33.19       32.24     28.55 o
   4   6  19        0.00        9.13     31.30 o
   5   6  19       50.96       23.23     31.57 o
   6   6  19        0.95      -42.11     45.08 o
   7   6  19        1.59      167.16    111.73 o
   1   7  19       21.81       49.73     29.69 o
   2   7  19       25.49        2.23     31.36 o
   3   7  19        4.86       12.06     28.43 o
   4   7  19       61.46       63.00     30.56 o
   5   7  19        2.09       21.53     30.07 o
   6   7  19       29.86       19.88     45.98 o
   0   8  19       25.43      169.87     54.06 o
   1   8  19        2.50        8.30     31.47 o
   2   8  19       90.01      115.72     35.43 o
   3   8  19       22.26       51.02     34.61 o
   4   8  19       13.25       26.37     27.38 o
   5   8  19        1.01      -31.71     31.71 o
   1   9  19        4.48       45.49     34.47 o
   2   9  19        1.16       26.76     39.89 o
   3   9  19       17.73       -7.52     36.40 o
   4   9  19       19.90       10.91     45.25 o
   0  10  19       40.34       92.93    117.03 o
   1  10  19        1.44       60.34     46.37 o
   2  10  19        0.15        8.04     49.21 o
   0   0  20       56.24       76.15     56.10 o
   1   0  20        0.06       25.23     26.51 o
   2   0  20       94.19      106.43     40.05 o
   3   0  20       21.79      115.28     41.24 o
   4   0  20       41.45      118.80     76.56 o
   5   0  20       74.19      261.40     90.21 o
   6   0  20       25.06       70.83     95.47 o
   7   0  20        4.88       95.90    108.21 o
   1   1  20       25.99       43.16     19.34 o
   2   1  20      104.83       97.77     31.07 o
   3   1  20        1.58       49.63     27.72 o
   4   1  20        5.45       87.14     49.57 o
   5   1  20       10.13       79.69     60.54 o
   6   1  20       76.06      137.43     69.85 o
   7   1  20        4.90       74.07     76.99 o
   0   2  20       95.62       90.53     27.37 o
   1   2  20        4.62       30.84     18.35 o
   2   2  20        0.88       51.24     27.01 o
   3   2  20        2.30       56.93     34.27 o
   4   2  20        1.62       49.77     35.43 o
   5   2  20       13.62       70.69     42.06 o
   6   2  20        1.41      141.76     54.51 o
   7   2  20        0.60      182.02     76.50 o
   1   3  20       43.06       40.99     21.86 o
   2   3  20        9.45       25.83     26.81 o
   3   3  20        0.26       68.32     34.75 o
   4   3  20        8.87       59.93     32.15 o
   5   3  20        2.12       68.47     34.10 o
   6   3  20        5.61       66.22     37.02 o
   7   3  20        3.04      172.35     99.20 o
   0   4  20        9.47       19.15     28.85 o
   1   4  20        4.24       11.97     22.68 o
   2   4  20      134.43      207.44     38.00 o
   3   4  20       15.02       57.02     34.62 o
   4   4  20        0.02       81.53     32.54 o
   5   4  20        6.22       32.76     33.93 o
   6   4  20       41.82      103.27     46.43 o
   7   4  20        2.74       42.45     49.77 o
   1   5  20        7.29        0.09     24.00 o
   2   5  20       53.72       55.48     33.51 o
   3   5  20        0.68       46.83     31.64 o
   4   5  20       60.85      137.89     34.16 o
   5   5  20       36.61       25.05     34.57 o
   6   5  20       74.74      142.38     47.85 o
   0   6  20       58.57       28.74     32.84 o
   1   6  20        1.61       17.57     27.01 o
   2   6  20       17.31       43.03     34.16 o
   3   6  20        2.29       62.77     32.73 o
   4   6  20        2.15       29.57     33.43 o
   5   6  20        2.22       28.97     33.88 o
   6   6  20        0.44       45.91     54.06 o
   1   7  20       20.70       27.92     28.81 o
   2   7  20        0.11       58.01     34.61 o
   3   7  20        1.83       44.83     35.22 o
   4   7  20       12.12        2.49     31.36 o
   5   7  20        2.09       55.44     44.56 o
   0   8  20        1.06       65.42     57.41 o
   1   8  20        3.99       48.81     53.25 o
   2   8  20       45.62       78.79     37.51 o
   3   8  20       24.72       -6.30     34.28 o
   4   8  20        1.91       45.50     39.56 o
   1   9  20        7.71       64.74     39.54 o
   2   9  20       13.67       47.94     44.83 o
   1   1  21        3.93       31.98     22.23 o
   2   1  21       60.25       51.58     30.17 o
   3   1  21        3.65       10.41     28.74 o
   4   1  21       70.84      153.94     45.97 o
   5   1  21        3.56      105.13     63.45 o
   6   1  21        6.77      248.47     72.77 o
   0   2  21      365.43      372.26     55.52 o
   1   2  21        0.02       23.77     24.95 o
   2   2  21        4.85       -4.52     28.08 o
   3   2  21       32.77       90.88     51.50 o
   4   2  21        0.51       42.05     45.89 o
   5   2  21       35.95      178.02     94.85 o
   6   2  21        7.75      148.22     70.76 o
   1   3  21        0.04       37.01     22.28 o
   2   3  21        3.84       15.26     33.30 o
   3   3  21       25.76        9.05     37.11 o
   4   3  21       44.69       43.95     48.34 o
   5   3  21        0.65       95.33     35.49 o
   6   3  21       16.06      100.39     48.00 o
   0   4  21       71.02       91.64     30.80 o
   1   4  21       28.08       32.98     25.35 o
   2   4  21        1.50       36.05     34.55 o
   3   4  21        0.20       73.07     37.96 o
   4   4  21        5.79       58.39     35.10 o
   5   4  21        2.04       66.61     35.71 o
   6   4  21        1.21       65.54     41.08 o
   1   5  21       19.54       48.17     25.30 o
   2   5  21        1.27       -9.26     42.09 o
   3   5  21        0.07       42.48     38.41 o
   4   5  21        6.71       43.96     35.92 o
   5   5  21       18.23       32.57     37.25 o
   0   6  21       96.94      159.65     46.84 o
   1   6  21        2.80       46.93     27.48 o
   2   6  21        3.73       20.96     38.79 o
   3   6  21        3.46       90.67     57.74 o
   4   6  21        0.27       50.19     35.32 o
   5   6  21        0.17       26.36     37.37 o
   1   7  21        1.27       45.11     29.93 o
   2   7  21        5.72       59.38     42.98 o
   3   7  21       10.73       42.18     45.53 o
   4   7  21       36.88       35.72     41.49 o
   0   8  21       66.79      181.09     57.13 o
   1   8  21       20.90       20.34     36.32 o
   2   8  21        2.74       51.24     39.42 o
   0   0  22        2.38       31.67     48.83 o
   1   0  22        0.06       -5.69     38.10 o
   2   0  22       70.46       89.02    109.79 o
   3   0  22       39.91       99.29     43.54 o
   4   0  22        0.13       80.00     50.37 o
   5   0  22       94.35      412.37     99.02 o
   6   0  22        3.24      126.25    102.93 o
   1   1  22        3.05       26.12     30.95 o
   2   1  22       11.89       71.26     29.67 o
   3   1  22        7.54       65.22     36.32 o
   4   1  22       14.65       49.12     34.01 o
   5   1  22        0.02       74.10     53.45 o
   6   1  22       18.18      121.87     71.64 o
   0   2  22        6.94       -2.76     28.57 o
   1   2  22       15.80       10.77     32.51 o
   2   2  22       44.99       37.66     29.90 o
   3   2  22        8.57       41.40     34.54 o
   4   2  22       11.30       77.17     53.86 o
   5   2  22        6.93       43.23     42.43 o
   1   3  22       19.86       27.98     32.07 o
   2   3  22       17.43       13.95     32.26 o
   3   3  22       82.63      118.50     47.45 o
   4   3  22        0.60       69.73     45.77 o
   5   3  22        7.11       48.81     44.44 o
   0   4  22       37.95       60.03     31.51 o
   1   4  22        3.39      -32.62     32.62 o
   2   4  22       30.62       29.28     42.36 o
   3   4  22        7.79      113.27     40.20 o
   4   4  22        1.53       85.97     42.00 o
   5   4  22        8.93      117.94     76.18 o
   1   5  22        9.96       42.88     30.83 o
   2   5  22       11.39      -20.92     35.99 o
   3   5  22        1.28       94.11     72.36 o
   4   5  22       22.71       74.35     42.90 o
   0   6  22       20.46       20.24     78.09 o
   1   6  22        3.48       30.39     41.92 o
   2   6  22       99.48      122.94     39.00 o
   3   6  22       16.00       74.67     48.14 o
   1   7  22       16.55       54.91     33.24 o
   2   7  22        4.05       28.26     37.65 o
   1   1  23        5.56       -8.80     36.08 o
   2   1  23        1.04      -33.11     33.11 o
   3   1  23       36.93       78.18     32.62 o
   4   1  23       37.77       94.18     58.11 o
   0   2  23        0.67       27.72     36.12 o
   1   2  23       23.04       38.94     45.68 o
   2   2  23       19.01       45.68     39.00 o
   3   2  23        0.26       61.43     59.81 o
   4   2  23       19.45       54.92     39.43 o
   1   3  23        0.12       13.09     34.43 o
   2   3  23        1.86        4.29     34.61 o
   3   3  23        1.88       16.18     38.49 o
   4   3  23       21.11       82.72     77.25 o
   0   4  23       81.97      158.75     60.51 o
   1   4  23       10.59       61.87     35.34 o
   2   4  23       22.17       13.33     40.26 o
   3   4  23       22.46       31.05     39.36 o
   1   5  23        6.95       25.96     35.60 o
   2   5  23        0.09       37.95     37.27 o
   0   6  23        1.16      -18.04     73.02 o
   0   0  24      100.56       66.46     52.81 o
   1   0  24       45.28      108.68     55.88 o
   2   0  24        1.11       30.79     54.55 o
   3   0  24       33.60       16.88     50.15 o
   1   1  24        8.23       30.27     38.10 o
   2   1  24       13.91        8.86     35.15 o
   3   1  24       11.90       94.25     53.72 o
   0   2  24       20.90       36.95     55.43 o
   1   2  24        1.44       31.69     38.93 o
   2   2  24        7.43       67.87     36.67 o
   1   3  24        4.44       26.89     34.88 o
   2   3  24       17.56       67.91     37.35 o
 
